# Supplementary material for: 3,8-Dimethyl­acenaphthyl­ene-1,2-dione
Source: Acta Crystallogr Sect E Struct Rep Online. 2011 Jul 23;67(Pt 8):o2130. doi: 10.1107/S1600536811028479 (PMC3213570; doi:10.1107/S1600536811028479)
Supplement: Supplementary file 1 [file e-67-o2130-sup1.cif]

##############################################################################
#                                                                            #
# This CIF contains the data in a paper accepted for publication in          #
# Acta Crystallographica Section E. It conforms to the requirements of       #
# Notes for Authors for Acta Crystallographica Section E, and has been       #
# peer reviewed under the auspices of the IUCr Commission on Journals.       #
#                                                                            #
# Full details of the Crystallographic Information File format               #
# are given in the paper "The Crystallographic Information File (CIF):       #
# a New Standard Archive File for Crystallography" by S. R. Hall, F. H.      #
# Allen and I. D. Brown [Acta Cryst. (1991), A47, 655-685].                  #
#                                                                            #
# The current version of the core CIF dictionary is obtainable from          #
# ftp://ftp.iucr.org/pub/cif_core.dic.                                       #
#                                                                            #
# Software is freely available for graphical display of the structure(s)     #
# in this CIF. For information consult the CIF software page                 #
# http://www.iucr.org/resources/cif/software.                                #
#                                                                            #
# This file may be used for bona fide research purposes within the           #
# scientific community so long as proper attribution is given to the journal # 
# article from which it was obtained.                                        #
#                                                                            #
##############################################################################
data_global
_audit_creation_method     'SHELXL-97'
_journal_date_recd_electronic     2011-07-09
_journal_date_accepted     2011-07-15
_journal_name_full     'Acta Crystallographica, Section E'
_journal_year     2011
_journal_volume     67
_journal_issue      8
_journal_page_first     o2130
_journal_page_last     o2130
_journal_paper_category     QO
_journal_coeditor_code     RZ2626
_publ_contact_author_name     'Shu-Hua He'
_publ_contact_author_address
;
School of Chemistry and Chemical Engineering
Yangtze Normal University
Fuling 408100
People's Republic of China
;
_publ_contact_author_email     lhshuhua@yahoo.com.cn
_publ_contact_author_fax     86-23-87807886
_publ_contact_author_phone     86-23-87807886
_publ_section_title
;
3,8-Dimethylacenaphthylene-1,2-dione
;
loop_
    _publ_author_name
    _publ_author_address
    'He, Shu-hua'
;
School of Chemistry and Chemical Engineering
Yangtze Normal University
Fuling 408100
Chongqing
People's Republic of China
;
data_I
_chemical_name_systematic
;
3,8-Dimethylacenaphthylene-1,2-dione
;
_chemical_name_common     ?
_chemical_formula_moiety     'C14 H10 O2'
_chemical_formula_sum     'C14 H10 O2'
_chemical_formula_iupac     'C14 H10 O2'
_chemical_formula_weight     210.22
_symmetry_cell_setting     triclinic
_symmetry_space_group_name_H-M     'P -1'
_symmetry_space_group_name_Hall     '-P 1'
loop_
    _space_group_symop_operation_xyz
    'x, y, z'
    '-x, -y, -z'
_cell_length_a     7.5415(8)
_cell_length_b     8.5562(11)
_cell_length_c     9.8925(12)
_cell_angle_alpha     67.891(11)
_cell_angle_beta     88.310(9)
_cell_angle_gamma     63.998(11)
_cell_volume     524.45(13)
_cell_formula_units_Z     2
_cell_measurement_reflns_used     1026
_cell_measurement_theta_min     2.8550
_cell_measurement_theta_max     29.3945
_cell_measurement_temperature     293.15
_exptl_crystal_description     block
_exptl_crystal_colour     yellow
_exptl_crystal_size_max     0.42
_exptl_crystal_size_mid     0.35
_exptl_crystal_size_min     0.35
_exptl_crystal_density_diffrn     1.331
_exptl_crystal_density_meas     ?
_exptl_crystal_density_method     'not measured'
_exptl_crystal_F_000     220
_exptl_absorpt_coefficient_mu     0.089
_exptl_absorpt_correction_type     multi-scan
_exptl_absorpt_process_details     '(<i>CrysAlis PRO</i>; Agilent, 2010)'
_exptl_absorpt_correction_T_min     0.964
_exptl_absorpt_correction_T_max     1.000
_exptl_special_details
;
;
_diffrn_ambient_temperature     293.15
_diffrn_radiation_type     MoK\a
_diffrn_radiation_wavelength     0.7107
_diffrn_radiation_source     'Enhance (Mo) X-ray Source'
_diffrn_radiation_monochromator     graphite
_diffrn_measurement_device_type     'Agilent Xcalibur Eos'
_diffrn_measurement_method     \w
_diffrn_detector_area_resol_mean     ?
_diffrn_reflns_number     3865
_diffrn_reflns_av_R_equivalents     0.0208
_diffrn_reflns_av_sigmaI/netI     0.0325
_diffrn_reflns_theta_min     2.86
_diffrn_reflns_theta_max     25.00
_diffrn_reflns_theta_full     25.00
_diffrn_measured_fraction_theta_max     0.999
_diffrn_measured_fraction_theta_full     0.999
_diffrn_reflns_limit_h_min     -8
_diffrn_reflns_limit_h_max     8
_diffrn_reflns_limit_k_min     -9
_diffrn_reflns_limit_k_max     10
_diffrn_reflns_limit_l_min     -11
_diffrn_reflns_limit_l_max     11
_diffrn_standards_number     ?
_diffrn_standards_interval_count     ?
_diffrn_standards_interval_time     ?
_diffrn_standards_decay_%     ?
_refine_special_details
;
Refinement of <i>F</i>^2^ against ALL reflections. The weighted <i>R</i>-factor
<i>wR</i> and goodness of fit <i>S</i> are based on <i>F</i>^2^, conventional
<i>R</i>-factors <i>R</i> are based on <i>F</i>, with <i>F</i> set to zero for
negative <i>F</i>^2^. The threshold expression of <i>F</i>^2^ >
\s(<i>F</i>^2^) is used only for calculating <i>R</i>-factors(gt) <i>etc</i>.
and is not relevant to the choice of reflections for refinement.
<i>R</i>-factors based on <i>F</i>^2^ are statistically about twice as large
as those based on <i>F</i>, and <i>R</i>- factors based on ALL data will be
even larger.
;
_reflns_number_total     1844
_reflns_number_gt     1247
_reflns_threshold_expression     I>2\s(I)
_refine_ls_structure_factor_coef     Fsqd
_refine_ls_matrix_type     full
_refine_ls_R_factor_all     0.0840
_refine_ls_R_factor_gt     0.0521
_refine_ls_wR_factor_gt     0.1266
_refine_ls_wR_factor_ref     0.1476
_refine_ls_goodness_of_fit_ref     1.093
_refine_ls_restrained_S_all     1.093
_refine_ls_number_reflns     1844
_refine_ls_number_parameters     147
_refine_ls_number_restraints     0
_refine_ls_hydrogen_treatment     constr
_refine_ls_weighting_scheme     calc
_refine_ls_weighting_details
         'calc w=1/[\s^2^(Fo^2^)+(0.0592P)^2^+0.1020P] where P=(Fo^2^+2Fc^2^)/3'
_atom_sites_solution_hydrogens     geom
_atom_sites_solution_primary     direct
_atom_sites_solution_secondary     difmap
_refine_ls_shift/su_max     0.000
_refine_ls_shift/su_mean     0.000
_refine_diff_density_max     0.166
_refine_diff_density_min     -0.170
_refine_ls_extinction_method     none
_refine_ls_extinction_coef     ?
loop_
    _atom_type_symbol
    _atom_type_description
    _atom_type_scat_dispersion_real
    _atom_type_scat_dispersion_imag
    _atom_type_scat_source
    'C' 'C' 0.0033 0.0016
                         'International Tables Vol C Tables 4.2.6.8 and 6.1.1.4'
    'H' 'H' 0.0000 0.0000
                         'International Tables Vol C Tables 4.2.6.8 and 6.1.1.4'
    'O' 'O' 0.0106 0.0060
                         'International Tables Vol C Tables 4.2.6.8 and 6.1.1.4'
_computing_data_collection     '<i>CrysAlis PRO</i> (Agilent, 2010)'
_computing_cell_refinement     '<i>CrysAlis PRO</i> (Agilent, 2010)'
_computing_data_reduction     '<i>CrysAlis PRO</i> (Agilent, 2010)'
_computing_structure_solution     'SHELXS97 (Sheldrick, 2008)'
_computing_structure_refinement     'SHELXL97 (Sheldrick, 2008)'
_computing_molecular_graphics     '<i>OLEX2</i> (Dolomanov <i>et al.</i>, 2009)'
_computing_publication_material
                                  '<i>OLEX2</i> (Dolomanov <i>et al.</i>, 2009)'
loop_
    _atom_site_type_symbol
    _atom_site_label
    _atom_site_fract_x
    _atom_site_fract_y
    _atom_site_fract_z
    _atom_site_U_iso_or_equiv
    _atom_site_adp_type
    _atom_site_calc_flag
    _atom_site_refinement_flags
    _atom_site_occupancy
    _atom_site_symmetry_multiplicity
    _atom_site_disorder_assembly
    _atom_site_disorder_group
    O O1 0.7750(3) 0.0525(3) 1.0053(3) 0.0920(7) Uani d . 1 1 . .
    O O2 0.7510(3) 0.2516(3) 0.6896(3) 0.0968(8) Uani d . 1 1 . .
    C C1 0.7662(3) 0.2086(3) 0.9497(3) 0.0640(8) Uani d . 1 1 . .
    C C2 0.7529(3) 0.3165(4) 0.7793(3) 0.0652(7) Uani d . 1 1 . .
    C C3 0.7426(3) 0.4999(3) 0.7582(3) 0.0507(6) Uani d . 1 1 . .
    C C4 0.7488(3) 0.5024(3) 0.8994(2) 0.0425(5) Uani d . 1 1 . .
    C C5 0.7647(3) 0.3356(3) 1.0170(3) 0.0480(6) Uani d . 1 1 . .
    C C6 0.7721(3) 0.3212(3) 1.1597(3) 0.0545(7) Uani d . 1 1 . .
    C C7 0.7594(3) 0.4792(4) 1.1814(3) 0.0584(7) Uani d . 1 1 . .
    H H7 0.7629 0.4727 1.2774 0.070 Uiso calc R 1 1 . .
    C C8 0.7422(3) 0.6419(3) 1.0686(3) 0.0531(6) Uani d . 1 1 . .
    H H8 0.7337 0.7421 1.0895 0.064 Uiso calc R 1 1 . .
    C C9 0.7374(3) 0.6586(3) 0.9216(3) 0.0446(6) Uani d . 1 1 . .
    C C10 0.7241(3) 0.8142(3) 0.7938(3) 0.0547(6) Uani d . 1 1 . .
    H H10 0.7177 0.9209 0.8026 0.066 Uiso calc R 1 1 . .
    C C11 0.7205(4) 0.8089(4) 0.6583(3) 0.0616(7) Uani d . 1 1 . .
    H H11 0.7125 0.9134 0.5769 0.074 Uiso calc R 1 1 . .
    C C12 0.7283(3) 0.6538(4) 0.6344(3) 0.0592(7) Uani d . 1 1 . .
    C C13 0.7965(4) 0.1452(4) 1.2891(3) 0.0820(9) Uani d . 1 1 . .
    H H13A 0.7773 0.1705 1.3765 0.123 Uiso calc R 1 1 . .
    H H13B 0.9284 0.0439 1.3032 0.123 Uiso calc R 1 1 . .
    H H13C 0.6992 0.1088 1.2703 0.123 Uiso calc R 1 1 . .
    C C14 0.7185(5) 0.6599(5) 0.4806(3) 0.0916(10) Uani d . 1 1 . .
    H H14A 0.7763 0.7373 0.4208 0.137 Uiso calc R 1 1 . .
    H H14B 0.5815 0.7129 0.4380 0.137 Uiso calc R 1 1 . .
    H H14C 0.7915 0.5333 0.4849 0.137 Uiso calc R 1 1 . .
loop_
    _atom_site_aniso_label
    _atom_site_aniso_U_11
    _atom_site_aniso_U_22
    _atom_site_aniso_U_33
    _atom_site_aniso_U_12
    _atom_site_aniso_U_13
    _atom_site_aniso_U_23
    O1 0.0767(13) 0.0459(11) 0.160(2) -0.0320(10) 0.0113(13) -0.0430(12)
    O2 0.0918(15) 0.0941(15) 0.1333(19) -0.0328(12) 0.0040(13) -0.0859(16)
    C1 0.0407(13) 0.0435(14) 0.112(2) -0.0185(11) 0.0053(14) -0.0368(15)
    C2 0.0447(14) 0.0609(16) 0.102(2) -0.0178(12) 0.0048(13) -0.0525(17)
    C3 0.0407(12) 0.0524(14) 0.0655(16) -0.0182(11) 0.0054(11) -0.0340(13)
    C4 0.0320(11) 0.0403(12) 0.0601(15) -0.0167(9) 0.0068(10) -0.0251(11)
    C5 0.0362(12) 0.0374(12) 0.0707(17) -0.0182(10) 0.0073(11) -0.0204(12)
    C6 0.0374(13) 0.0507(14) 0.0635(17) -0.0185(11) 0.0077(11) -0.0134(12)
    C7 0.0515(14) 0.0681(17) 0.0553(16) -0.0239(13) 0.0090(12) -0.0292(14)
    C8 0.0517(14) 0.0504(14) 0.0665(17) -0.0219(12) 0.0078(12) -0.0345(13)
    C9 0.0379(11) 0.0395(12) 0.0596(15) -0.0178(9) 0.0055(10) -0.0233(11)
    C10 0.0543(14) 0.0414(13) 0.0690(18) -0.0252(11) 0.0020(12) -0.0186(12)
    C11 0.0575(15) 0.0549(15) 0.0617(18) -0.0273(13) 0.0039(12) -0.0108(13)
    C12 0.0447(14) 0.0706(17) 0.0581(16) -0.0205(12) 0.0043(11) -0.0289(14)
    C13 0.0662(18) 0.0680(18) 0.080(2) -0.0287(15) 0.0118(15) -0.0004(16)
    C14 0.087(2) 0.114(3) 0.064(2) -0.031(2) 0.0055(16) -0.0442(19)
_geom_special_details
;
All e.s.d.'s (except the e.s.d. in the dihedral angle between two l.s. planes)
are estimated using the full covariance matrix. The cell e.s.d.'s are taken
into account individually in the estimation of e.s.d.'s in distances, angles
and torsion angles; correlations between e.s.d.'s in cell parameters are only
used when they are defined by crystal symmetry. An approximate (isotropic)
treatment of cell e.s.d.'s is used for estimating e.s.d.'s involving l.s.
planes.
;
loop_
    _geom_bond_atom_site_label_1
    _geom_bond_atom_site_label_2
    _geom_bond_site_symmetry_2
    _geom_bond_distance
    _geom_bond_publ_flag
    O1 C1 . 1.209(3) ?
    O2 C2 . 1.214(3) ?
    C1 C2 . 1.569(4) ?
    C1 C5 . 1.468(3) ?
    C2 C3 . 1.470(3) ?
    C3 C4 . 1.407(3) ?
    C3 C12 . 1.384(3) ?
    C4 C5 . 1.419(3) ?
    C4 C9 . 1.401(3) ?
    C5 C6 . 1.370(3) ?
    C6 C7 . 1.410(3) ?
    C6 C13 . 1.504(3) ?
    C7 H7 . 0.9300 ?
    C7 C8 . 1.372(3) ?
    C8 H8 . 0.9300 ?
    C8 C9 . 1.407(3) ?
    C9 C10 . 1.416(3) ?
    C10 H10 . 0.9300 ?
    C10 C11 . 1.360(3) ?
    C11 H11 . 0.9300 ?
    C11 C12 . 1.410(3) ?
    C12 C14 . 1.506(4) ?
    C13 H13A . 0.9600 ?
    C13 H13B . 0.9600 ?
    C13 H13C . 0.9600 ?
    C14 H14A . 0.9600 ?
    C14 H14B . 0.9600 ?
    C14 H14C . 0.9600 ?
loop_
    _geom_angle_atom_site_label_1
    _geom_angle_atom_site_label_2
    _geom_angle_atom_site_label_3
    _geom_angle_site_symmetry_1
    _geom_angle_site_symmetry_3
    _geom_angle
    _geom_angle_publ_flag
    O1 C1 C2 . . 123.5(2) ?
    O1 C1 C5 . . 130.6(3) ?
    C5 C1 C2 . . 105.9(2) ?
    O2 C2 C1 . . 123.5(2) ?
    O2 C2 C3 . . 130.3(3) ?
    C3 C2 C1 . . 106.2(2) ?
    C4 C3 C2 . . 106.6(2) ?
    C12 C3 C2 . . 133.0(2) ?
    C12 C3 C4 . . 120.4(2) ?
    C3 C4 C5 . . 114.79(19) ?
    C9 C4 C3 . . 122.5(2) ?
    C9 C4 C5 . . 122.7(2) ?
    C4 C5 C1 . . 106.5(2) ?
    C6 C5 C1 . . 133.3(2) ?
    C6 C5 C4 . . 120.2(2) ?
    C5 C6 C7 . . 116.9(2) ?
    C5 C6 C13 . . 122.5(2) ?
    C7 C6 C13 . . 120.6(2) ?
    C6 C7 H7 . . 118.3 ?
    C8 C7 C6 . . 123.5(2) ?
    C8 C7 H7 . . 118.3 ?
    C7 C8 H8 . . 119.7 ?
    C7 C8 C9 . . 120.5(2) ?
    C9 C8 H8 . . 119.7 ?
    C4 C9 C8 . . 116.2(2) ?
    C4 C9 C10 . . 116.3(2) ?
    C8 C9 C10 . . 127.5(2) ?
    C9 C10 H10 . . 119.7 ?
    C11 C10 C9 . . 120.5(2) ?
    C11 C10 H10 . . 119.7 ?
    C10 C11 H11 . . 118.2 ?
    C10 C11 C12 . . 123.6(2) ?
    C12 C11 H11 . . 118.2 ?
    C3 C12 C11 . . 116.6(2) ?
    C3 C12 C14 . . 122.7(2) ?
    C11 C12 C14 . . 120.7(3) ?
    C6 C13 H13A . . 109.5 ?
    C6 C13 H13B . . 109.5 ?
    C6 C13 H13C . . 109.5 ?
    H13A C13 H13B . . 109.5 ?
    H13A C13 H13C . . 109.5 ?
    H13B C13 H13C . . 109.5 ?
    C12 C14 H14A . . 109.5 ?
    C12 C14 H14B . . 109.5 ?
    C12 C14 H14C . . 109.5 ?
    H14A C14 H14B . . 109.5 ?
    H14A C14 H14C . . 109.5 ?
    H14B C14 H14C . . 109.5 ?
loop_
    _geom_torsion_atom_site_label_1
    _geom_torsion_atom_site_label_2
    _geom_torsion_atom_site_label_3
    _geom_torsion_atom_site_label_4
    _geom_torsion_site_symmetry_1
    _geom_torsion_site_symmetry_2
    _geom_torsion_site_symmetry_3
    _geom_torsion_site_symmetry_4
    _geom_torsion
    _geom_torsion_publ_flag
    O1 C1 C2 O2 . . . . -0.2(4) ?
    O1 C1 C2 C3 . . . . 179.3(2) ?
    O1 C1 C5 C4 . . . . -179.0(2) ?
    O1 C1 C5 C6 . . . . -0.1(4) ?
    O2 C2 C3 C4 . . . . 179.5(3) ?
    O2 C2 C3 C12 . . . . -0.2(4) ?
    C1 C2 C3 C4 . . . . 0.0(2) ?
    C1 C2 C3 C12 . . . . -179.7(2) ?
    C1 C5 C6 C7 . . . . -177.6(2) ?
    C1 C5 C6 C13 . . . . 3.5(4) ?
    C2 C1 C5 C4 . . . . 0.8(2) ?
    C2 C1 C5 C6 . . . . 179.7(2) ?
    C2 C3 C4 C5 . . . . 0.6(2) ?
    C2 C3 C4 C9 . . . . -178.55(18) ?
    C2 C3 C12 C11 . . . . 179.6(2) ?
    C2 C3 C12 C14 . . . . 0.4(4) ?
    C3 C4 C5 C1 . . . . -1.0(2) ?
    C3 C4 C5 C6 . . . . 179.97(18) ?
    C3 C4 C9 C8 . . . . 178.99(19) ?
    C3 C4 C9 C10 . . . . -1.5(3) ?
    C4 C3 C12 C11 . . . . 0.0(3) ?
    C4 C3 C12 C14 . . . . -179.2(2) ?
    C4 C5 C6 C7 . . . . 1.2(3) ?
    C4 C5 C6 C13 . . . . -177.7(2) ?
    C4 C9 C10 C11 . . . . 0.7(3) ?
    C5 C1 C2 O2 . . . . 179.9(2) ?
    C5 C1 C2 C3 . . . . -0.5(2) ?
    C5 C4 C9 C8 . . . . -0.1(3) ?
    C5 C4 C9 C10 . . . . 179.39(18) ?
    C5 C6 C7 C8 . . . . -0.6(3) ?
    C6 C7 C8 C9 . . . . -0.4(3) ?
    C7 C8 C9 C4 . . . . 0.7(3) ?
    C7 C8 C9 C10 . . . . -178.7(2) ?
    C8 C9 C10 C11 . . . . -179.8(2) ?
    C9 C4 C5 C1 . . . . 178.21(18) ?
    C9 C4 C5 C6 . . . . -0.9(3) ?
    C9 C10 C11 C12 . . . . 0.4(4) ?
    C10 C11 C12 C3 . . . . -0.7(4) ?
    C10 C11 C12 C14 . . . . 178.5(2) ?
    C12 C3 C4 C5 . . . . -179.64(19) ?
    C12 C3 C4 C9 . . . . 1.2(3) ?
    C13 C6 C7 C8 . . . . 178.3(2) ?
