# Supplementary material for: 3,8-Dimethyl­acenaphthyl­ene-1,2-dione
Source: Acta Crystallogr Sect E Struct Rep Online. 2011 Jul 23;67(Pt 8):o2130. doi: 10.1107/S1600536811028479 (PMC3213570; doi:10.1107/S1600536811028479)
Supplement: Supplementary file 2 [file e-67-o2130-Isup2.hkl]

# 
# h,k,l, Fc-squared, Fo-squared, sigma(Fo-squared) and status flag 
# 
data_I
_shelx_title ' 110626_s2_hj in P-1 #  2 ' 
_shelx_refln_list_code          4 
_shelx_F_calc_maximum      136.46 
_exptl_crystal_F_000       220.00 
_reflns_d_resolution_high  0.8409 
 
loop_ 
 _symmetry_equiv_pos_as_xyz 
 'x, y, z' 
 '-x, -y, -z' 
 
_cell_length_a     7.5415 
_cell_length_b     8.5562 
_cell_length_c     9.8925 
_cell_angle_alpha  67.891 
_cell_angle_beta   88.310 
_cell_angle_gamma  63.998 
 
_shelx_F_squared_multiplier     1.000 
 
loop_ 
 _refln_index_h 
 _refln_index_k 
 _refln_index_l 
 _refln_F_squared_calc 
 _refln_F_squared_meas 
 _refln_F_squared_sigma 
 _refln_observed_status 
   1   0   0        0.15        7.22      0.36 o 
   2   0   0    18622.37    17227.25     34.51 o 
   3   0   0        0.42        0.66      0.34 o 
   4   0   0     2856.84     2793.86     24.32 o 
   5   0   0        0.11       -1.12      0.75 o 
   6   0   0      415.02      407.72      9.98 o 
   7   0   0        0.00        1.63      0.78 o 
  -7   1   0        0.04        0.30      0.84 o 
  -6   1   0        1.17        2.34      0.89 o 
  -5   1   0        0.03        0.44      0.62 o 
  -4   1   0        0.58        0.38      0.60 o 
  -3   1   0        4.57        5.31      0.77 o 
  -2   1   0       40.34       40.55      1.16 o 
  -1   1   0       27.38       28.87      0.81 o 
   0   1   0     1365.71     1349.43      4.35 o 
   1   1   0      211.01      213.69      4.01 o 
   2   1   0     3133.69     2945.13      5.50 o 
   3   1   0      150.94      166.68      1.77 o 
   4   1   0     1338.34     1367.38      6.42 o 
   5   1   0       38.58       42.77      2.75 o 
   6   1   0      469.33      475.94      9.49 o 
   7   1   0        7.88       13.09      2.03 o 
   8   1   0      140.44      147.49      7.51 o 
  -6   2   0        4.67        3.68      1.08 o 
  -5   2   0        0.07       -0.09      0.70 o 
  -4   2   0       21.02       22.96      1.82 o 
  -3   2   0        2.87        1.07      0.59 o 
  -2   2   0      126.95      122.62      3.25 o 
  -1   2   0       90.04       89.34      1.50 o 
   0   2   0      543.06      504.82      2.80 o 
   1   2   0      473.68      483.61      3.56 o 
   2   2   0      521.28      481.51      3.24 o 
   3   2   0      144.28      138.53      1.44 o 
   4   2   0       93.72       82.93      1.76 o 
   5   2   0       19.74       17.24      0.87 o 
   6   2   0        2.25        2.05      0.81 o 
   7   2   0        0.84        0.28      0.84 o 
   8   2   0        2.80        2.11      0.80 o 
  -6   3   0        1.26        0.73      0.89 o 
  -5   3   0        4.16        3.37      1.03 o 
  -4   3   0        6.99        4.18      1.97 o 
  -3   3   0        6.57        8.59      1.16 o 
  -2   3   0       18.62       19.08      1.49 o 
  -1   3   0        6.60       10.08      1.60 o 
   0   3   0       29.70       31.12      1.01 o 
   1   3   0       12.37       13.34      0.45 o 
   2   3   0        5.42        6.05      0.39 o 
   3   3   0       28.60       20.68      1.41 o 
   4   3   0        3.47        4.47      0.32 o 
   5   3   0        6.11        6.26      0.56 o 
   6   3   0        3.19        1.99      0.51 o 
   7   3   0        1.35        0.85      0.68 o 
   8   3   0        1.62        0.52      0.62 o 
  -5   4   0        0.77        0.94      1.86 o 
  -4   4   0        3.81        3.77      1.04 o 
  -3   4   0        7.47        7.05      1.20 o 
  -2   4   0        7.23        7.26      1.11 o 
  -1   4   0       38.05       39.73      2.13 o 
   0   4   0       10.72        8.96      1.04 o 
   1   4   0      101.27      113.97      1.94 o 
   2   4   0        3.15        3.59      0.29 o 
   3   4   0      101.03       97.21      1.81 o 
   4   4   0        5.88        4.76      0.68 o 
   5   4   0       39.12       38.43      1.15 o 
   6   4   0        1.93        2.46      0.49 o 
   7   4   0        7.94        8.32      1.00 o 
   8   4   0        0.44        2.78      1.24 o 
  -4   5   0       27.54       29.12      2.64 o 
  -3   5   0       31.22       30.89      2.51 o 
  -2   5   0       44.93       44.39      2.75 o 
  -1   5   0       89.49       90.41      3.53 o 
   0   5   0       53.93       54.93      2.03 o 
   1   5   0      155.04      156.13      3.07 o 
   2   5   0       32.53       39.54      1.07 o 
   3   5   0       99.51      103.47      3.90 o 
   4   5   0        4.91        5.95      1.39 o 
   5   5   0       23.83       26.79      1.53 o 
   6   5   0        0.64        1.27      0.78 o 
   7   5   0        1.63        1.98      0.99 o 
   8   5   0        0.08       -1.47      1.19 o 
  -3   6   0        2.74        5.54      1.96 o 
  -2   6   0      134.76      138.46      5.15 o 
  -1   6   0       11.57       12.25      1.56 o 
   0   6   0      238.72      238.21      5.06 o 
   1   6   0       27.94       29.31      1.57 o 
   2   6   0      250.15      244.10      3.87 o 
   3   6   0       39.96       36.00      1.57 o 
   4   6   0      139.66      139.97      5.21 o 
   5   6   0       24.90       21.58      2.33 o 
   6   6   0       46.43       40.18      3.24 o 
   7   6   0        9.74        8.42      1.81 o 
   8   6   0       11.62       12.61      2.46 o 
  -2   7   0       28.02       27.49      2.57 o 
  -1   7   0        0.80        3.07      1.10 o 
   0   7   0      108.07      107.44      4.16 o 
   1   7   0        4.17        4.37      0.87 o 
   2   7   0      262.72      269.53      6.06 o 
   3   7   0       10.51        7.97      1.28 o 
   4   7   0      346.61      360.87      6.57 o 
   5   7   0       12.50       14.27      2.39 o 
   6   7   0      253.39      288.00     10.18 o 
   7   7   0        7.25       10.72      2.35 o 
   8   7   0      114.49      134.23      7.58 o 
   0   8   0        4.16        4.10      1.07 o 
   1   8   0        0.88        1.30      0.69 o 
   2   8   0        3.81        6.08      1.98 o 
   3   8   0        0.52        1.49      0.86 o 
   4   8   0        0.34        0.85      0.56 o 
   5   8   0        0.03        1.10      1.16 o 
   6   8   0        2.04       -0.86      1.19 o 
   7   8   0        0.90       -1.12      1.37 o 
   2   9   0        0.20       -0.98      0.66 o 
   3   9   0        0.07        0.75      0.81 o 
   4   9   0        0.71        1.34      1.77 o 
   5   9   0        0.36       -0.16      0.67 o 
   6   9   0        1.70        3.12      1.35 o 
  -5  -9   1        0.48        0.99      0.79 o 
  -4  -9   1        0.01        1.44      1.22 o 
  -7  -8   1        1.40       -2.71      1.81 o 
  -6  -8   1        3.43        3.81      1.46 o 
  -5  -8   1        3.99        2.87      1.49 o 
  -4  -8   1        6.56        6.41      1.00 o 
  -3  -8   1        5.57        4.51      2.36 o 
  -2  -8   1        5.40        4.97      1.43 o 
  -1  -8   1        3.59        4.29      1.09 o 
   0  -8   1        2.48        3.55      1.11 o 
  -8  -7   1       24.21       30.10      3.83 o 
  -7  -7   1        6.73        8.04      2.00 o 
  -6  -7   1       27.30       30.63      3.52 o 
  -5  -7   1        9.48        8.13      1.87 o 
  -4  -7   1       18.61       18.18      1.56 o 
  -3  -7   1        5.48        5.50      1.38 o 
  -2  -7   1        7.36        7.53      0.84 o 
  -1  -7   1        0.75        0.67      0.52 o 
   0  -7   1        1.71        1.58      0.83 o 
   1  -7   1        0.03       -0.03      0.72 o 
  -8  -6   1       34.13       42.62      4.37 o 
  -7  -6   1        0.32        0.48      0.98 o 
  -6  -6   1       69.51       72.70      4.96 o 
  -5  -6   1        2.40        1.61      0.51 o 
  -4  -6   1       83.82       82.81      2.86 o 
  -3  -6   1       13.13       10.95      0.75 o 
  -2  -6   1       57.07       55.84      1.95 o 
  -1  -6   1       25.82       24.91      1.46 o 
   0  -6   1       26.35       22.50      1.89 o 
   1  -6   1       23.08       19.92      1.97 o 
   2  -6   1        8.92        7.70      1.38 o 
   3  -6   1       11.40       10.77      1.71 o 
  -8  -5   1        2.97        1.35      0.99 o 
  -7  -5   1        0.03        0.34      0.90 o 
  -6  -5   1       25.35       29.14      3.07 o 
  -5  -5   1        1.85        2.19      0.49 o 
  -4  -5   1      105.42      101.49      2.04 o 
  -3  -5   1       16.03       14.06      1.18 o 
  -2  -5   1      151.81      162.07      2.61 o 
  -1  -5   1       28.18       27.94      1.38 o 
   0  -5   1       84.92       84.70      2.56 o 
   1  -5   1       12.80       10.63      2.09 o 
   2  -5   1       27.53       28.04      2.29 o 
   3  -5   1        1.70        3.54      1.13 o 
   4  -5   1        6.22        7.79      1.58 o 
  -8  -4   1        6.51        6.05      1.60 o 
  -7  -4   1       20.37       24.20      2.95 o 
  -6  -4   1       30.64       30.37      1.48 o 
  -5  -4   1       79.15       65.47     11.68 o 
  -4  -4   1       83.38       73.18      6.59 o 
  -3  -4   1      240.48      284.83      5.52 o 
  -2  -4   1       69.81       74.03      1.40 o 
  -1  -4   1      293.64      337.25      4.10 o 
   0  -4   1       14.99       12.98      0.97 o 
   1  -4   1       98.33       98.10      3.44 o 
   2  -4   1        0.02        0.29      0.96 o 
   3  -4   1       13.18       14.96      1.66 o 
   4  -4   1        1.18        2.40      0.96 o 
   5  -4   1        0.42        0.99      1.26 o 
  -8  -3   1        0.34        0.69      0.98 o 
  -7  -3   1        0.23        1.55      0.63 o 
  -6  -3   1        0.95        0.75      0.45 o 
  -5  -3   1        4.47        3.79      0.43 o 
  -4  -3   1       21.17       19.76      1.44 o 
  -3  -3   1       27.24       20.03      0.81 o 
  -2  -3   1      179.43      202.08      2.50 o 
  -1  -3   1        1.69        1.93      0.24 o 
   0  -3   1      310.57      320.62      3.84 o 
   1  -3   1       20.17       21.34      1.45 o 
   2  -3   1      138.17      131.50      3.95 o 
   3  -3   1       29.61       27.45      2.04 o 
   4  -3   1       31.42       31.95      2.39 o 
   5  -3   1       17.35       18.10      2.01 o 
  -8  -2   1        0.83        0.86      1.19 o 
  -7  -2   1        5.05        4.00      0.81 o 
  -6  -2   1        1.57        0.83      0.46 o 
  -5  -2   1       22.71       24.39      1.49 o 
  -4  -2   1        3.90        2.29      0.31 o 
  -3  -2   1      101.63       97.27      1.19 o 
  -2  -2   1      204.58      198.84      4.66 o 
  -1  -2   1      298.16      317.21      2.16 o 
   0  -2   1      456.93      455.36      2.76 o 
   1  -2   1      107.34      115.65      2.25 o 
   2  -2   1      116.20      106.67      3.15 o 
   3  -2   1        9.96       10.09      2.39 o 
   4  -2   1       10.76       13.07      1.96 o 
   5  -2   1        0.07        0.28      0.78 o 
   6  -2   1        0.00        1.30      0.89 o 
  -8  -1   1       34.47       33.73      2.67 o 
  -7  -1   1        0.82        0.91      0.77 o 
  -6  -1   1       43.93       44.04      1.74 o 
  -5  -1   1        1.99        2.69      0.39 o 
  -4  -1   1       25.27       27.79      1.17 o 
  -3  -1   1       57.62       52.66      1.01 o 
  -2  -1   1       31.72       29.79      0.72 o 
  -1  -1   1      244.37      229.27      1.60 o 
   0  -1   1       68.16       75.14      0.86 o 
   1  -1   1      161.77      151.15      2.27 o 
   2  -1   1        3.28        2.55      0.85 o 
   3  -1   1       32.08       31.82      2.20 o 
   4  -1   1        0.01        2.17      0.77 o 
   5  -1   1        5.97        5.15      1.21 o 
   6  -1   1        0.19        0.79      0.85 o 
   7  -1   1        0.98        2.23      0.93 o 
  -8   0   1       65.20       67.33      3.97 o 
  -7   0   1       61.00       61.56      3.45 o 
  -6   0   1      250.22      255.04      4.68 o 
  -5   0   1      237.14      241.10      4.12 o 
  -4   0   1      845.48      869.04      8.08 o 
  -3   0   1      896.70      931.47      4.96 o 
  -2   0   1     2374.42     2323.49      5.71 o 
  -1   0   1     1646.79     1607.32      3.64 o 
   1   0   1      691.41      687.65      3.33 o 
   2   0   1      346.78      347.57      2.70 o 
   3   0   1      115.29      114.46      2.89 o 
   4   0   1       35.93       42.73      2.13 o 
   5   0   1        8.19       10.08      1.21 o 
   6   0   1        4.02        2.55      1.78 o 
   7   0   1        0.63        0.31      0.71 o 
  -7   1   1        2.38        2.95      0.87 o 
  -6   1   1        4.58        4.20      0.99 o 
  -5   1   1       12.46       10.97      1.27 o 
  -4   1   1       21.81       21.63      1.57 o 
  -3   1   1       76.14       79.15      2.07 o 
  -2   1   1      161.75      152.85      2.10 o 
  -1   1   1      778.59      737.49      3.70 o 
   0   1   1      770.19      685.24      5.36 o 
   1   1   1     1078.37     1030.33      3.56 o 
   2   1   1      459.98      433.32      2.94 o 
   3   1   1      331.95      343.45      4.50 o 
   4   1   1      107.44      105.14      5.78 o 
   5   1   1       82.21       81.47      5.03 o 
   6   1   1       30.96       27.48      2.10 o 
   7   1   1       18.45       16.47      1.34 o 
   8   1   1        8.19        5.76      1.83 o 
  -7   2   1        1.07        0.89      0.83 o 
  -6   2   1        1.13        1.96      0.86 o 
  -5   2   1        8.88       10.48      1.88 o 
  -4   2   1        1.31        0.41      0.67 o 
  -3   2   1       59.02       64.10      2.13 o 
  -2   2   1        0.32        0.28      0.52 o 
  -1   2   1      292.95      280.47      2.57 o 
   0   2   1        3.97        3.28      0.32 o 
   1   2   1      344.44      336.06      1.67 o 
   2   2   1        2.56        3.83      0.25 o 
   3   2   1      217.51      205.77      2.00 o 
   4   2   1       26.06       21.11      0.76 o 
   5   2   1       39.64       40.36      1.48 o 
   6   2   1       12.23       11.80      0.95 o 
   7   2   1        2.37        3.10      0.93 o 
   8   2   1        5.53        5.22      1.24 o 
  -6   3   1        0.51        0.76      0.87 o 
  -5   3   1        0.68        0.26      0.79 o 
  -4   3   1        3.23        3.16      1.16 o 
  -3   3   1        7.12        7.44      1.10 o 
  -2   3   1       10.63        8.74      1.62 o 
  -1   3   1       54.83       61.74      2.55 o 
   0   3   1       35.97       33.00      1.02 o 
   1   3   1      176.54      188.11      1.56 o 
   2   3   1        0.35        0.96      0.14 o 
   3   3   1      158.20      148.43      1.37 o 
   4   3   1        4.53        3.12      0.39 o 
   5   3   1       36.49       33.34      1.02 o 
   6   3   1        1.66        2.11      0.41 o 
   7   3   1        3.83        4.51      1.54 o 
   8   3   1        0.26        0.01      0.59 o 
  -5   4   1        0.14       -0.02      1.34 o 
  -4   4   1        5.36        3.78      1.03 o 
  -3   4   1        0.91        0.47      1.09 o 
  -2   4   1       30.70       33.76      2.15 o 
  -1   4   1        3.02        2.97      0.52 o 
   0   4   1       86.93       92.46      1.97 o 
   1   4   1       18.25       20.54      0.84 o 
   2   4   1      109.30      103.56      1.38 o 
   3   4   1       34.39       32.44      1.37 o 
   4   4   1       15.44       13.77      0.72 o 
   5   4   1       23.20       20.63      1.77 o 
   6   4   1        0.01        0.63      0.24 o 
   7   4   1       14.25       14.73      1.37 o 
   8   4   1        0.62        2.20      1.15 o 
  -4   5   1        0.06        1.20      0.91 o 
  -3   5   1        1.35        1.50      2.22 o 
  -2   5   1        6.87        7.75      1.26 o 
  -1   5   1        3.06        3.29      0.89 o 
   0   5   1       19.47       15.26      1.09 o 
   1   5   1        4.97        5.95      0.65 o 
   2   5   1        6.04        5.20      0.42 o 
   3   5   1       11.51        7.78      1.41 o 
   4   5   1        2.00        1.69      0.42 o 
   5   5   1        8.08        6.16      0.53 o 
   6   5   1        4.56        4.38      0.47 o 
   7   5   1        3.61        3.82      1.25 o 
   8   5   1        1.20        2.03      1.10 o 
  -3   6   1        7.74       10.10      2.94 o 
  -2   6   1       44.91       49.34      3.07 o 
  -1   6   1        1.11        2.10      1.05 o 
   0   6   1       33.46       29.69      1.65 o 
   1   6   1        5.07        4.99      0.68 o 
   2   6   1        5.61        3.79      0.56 o 
   3   6   1       21.61       18.24      0.76 o 
   4   6   1        1.03        2.12      0.95 o 
   5   6   1       12.21       11.87      1.12 o 
   6   6   1        3.31        2.94      0.70 o 
   7   6   1        2.96        2.23      1.09 o 
   8   6   1        1.13        1.92      1.20 o 
  -2   7   1       55.39       61.99      3.67 o 
  -1   7   1       61.10       65.60      3.54 o 
   0   7   1      161.60      178.03      5.24 o 
   1   7   1      109.50      110.29      3.19 o 
   2   7   1      280.80      296.69      6.88 o 
   3   7   1       96.69       97.58      2.74 o 
   4   7   1      260.85      289.28      9.14 o 
   5   7   1       39.00       43.59      3.69 o 
   6   7   1      124.09      121.64     11.43 o 
   7   7   1        8.69        8.75      1.95 o 
   8   7   1       35.74       42.65      4.20 o 
  -1   8   1        0.05        2.31      1.10 o 
   0   8   1        0.40        2.84      0.96 o 
   1   8   1        0.82        1.34      0.62 o 
   2   8   1        0.07        0.67      0.74 o 
   3   8   1        8.40        8.45      1.85 o 
   4   8   1        4.14        2.71      0.75 o 
   5   8   1       18.38       14.70      2.49 o 
   6   8   1       13.73       15.25      2.44 o 
   7   8   1       16.29       15.91      2.67 o 
   1   9   1        1.36        1.58      1.33 o 
   2   9   1        1.79        2.65      0.95 o 
   3   9   1        4.37        6.03      1.19 o 
   4   9   1        2.57        2.84      0.90 o 
   5   9   1        5.66        7.25      1.29 o 
   6   9   1        2.10        5.66      1.79 o 
  -6  -8   2        0.01        1.93      1.40 o 
  -5  -8   2        2.59        2.88      1.42 o 
  -4  -8   2        0.07        0.25      0.95 o 
  -3  -8   2        0.62        0.52      0.70 o 
  -2  -8   2        0.40       -0.49      0.77 o 
  -1  -8   2        0.11        0.93      1.29 o 
  -7  -7   2        2.65        1.18      0.90 o 
  -6  -7   2        0.00        0.36      1.06 o 
  -5  -7   2        0.93        2.01      1.22 o 
  -4  -7   2        1.25        1.68      0.74 o 
  -3  -7   2        0.17        0.67      0.91 o 
  -2  -7   2        2.95        4.05      0.98 o 
  -1  -7   2        1.69        2.29      0.67 o 
   0  -7   2        2.05        2.10      0.83 o 
   1  -7   2        1.27        0.66      1.07 o 
  -8  -6   2        1.10        3.44      1.64 o 
  -7  -6   2        4.49        5.10      1.58 o 
  -6  -6   2       11.87       14.34      2.51 o 
  -5  -6   2       16.81       15.03      2.42 o 
  -4  -6   2       33.04       34.14      2.02 o 
  -3  -6   2       39.86       38.54      2.98 o 
  -2  -6   2       33.02       35.76      1.64 o 
  -1  -6   2       41.53       36.08      2.18 o 
   0  -6   2       15.76       13.06      1.97 o 
   1  -6   2       20.05       18.15      1.90 o 
   2  -6   2        3.98        1.54      0.88 o 
  -8  -5   2        1.31        3.60      1.58 o 
  -7  -5   2        0.84       -0.72      1.00 o 
  -6  -5   2        3.36        4.15      1.35 o 
  -5  -5   2       10.06       11.32      2.00 o 
  -4  -5   2        1.03        0.73      0.21 o 
  -3  -5   2       29.00       26.22      2.05 o 
  -2  -5   2        2.58        2.28      0.41 o 
  -1  -5   2       19.55       18.17      1.76 o 
   0  -5   2       12.29       11.49      1.21 o 
   1  -5   2        4.01        3.60      1.26 o 
   2  -5   2       12.57        9.63      1.39 o 
   3  -5   2        0.04        0.10      1.16 o 
  -8  -4   2       15.62       17.83      2.78 o 
  -7  -4   2       13.10       15.42      2.49 o 
  -6  -4   2       40.80       40.44      1.73 o 
  -5  -4   2       23.59       18.60      0.77 o 
  -4  -4   2       56.46       57.00      5.71 o 
  -3  -4   2       15.81       16.55      0.78 o 
  -2  -4   2       20.02       18.78      0.90 o 
  -1  -4   2        0.16        1.28      0.42 o 
   0  -4   2        0.27        1.72      0.44 o 
   1  -4   2        6.64        7.50      1.09 o 
   2  -4   2        0.62        1.18      0.74 o 
   3  -4   2        7.42        4.43      1.08 o 
   4  -4   2        0.23       -0.81      2.18 o 
  -8  -3   2        6.48        2.86      1.23 o 
  -7  -3   2       14.85       12.90      1.30 o 
  -6  -3   2       35.42       34.08      1.89 o 
  -5  -3   2       37.22       34.43      1.47 o 
  -4  -3   2      169.38      165.33      9.63 o 
  -3  -3   2       95.78       94.76      1.90 o 
  -2  -3   2      461.38      515.68      3.19 o 
  -1  -3   2      112.64      148.74      2.21 o 
   0  -3   2      319.93      348.28      4.20 o 
   1  -3   2       42.65       50.44      2.34 o 
   2  -3   2       95.58      100.93      3.63 o 
   3  -3   2       13.19       14.20      1.98 o 
   4  -3   2       15.70       17.52      1.89 o 
   5  -3   2        2.72        2.12      1.11 o 
  -8  -2   2        0.22        0.07      0.74 o 
  -7  -2   2        5.35        4.15      1.66 o 
  -6  -2   2        3.32        6.14      1.02 o 
  -5  -2   2       66.02       66.33      3.26 o 
  -4  -2   2       16.72       20.24      0.73 o 
  -3  -2   2      378.47      354.96      9.90 o 
  -2  -2   2        6.32        4.74      0.40 o 
  -1  -2   2      756.22      805.10      4.86 o 
   0  -2   2       27.62       33.07      0.98 o 
   1  -2   2      484.34      517.96      9.91 o 
   2  -2   2       31.81       29.39      1.82 o 
   3  -2   2      155.43      156.29      4.66 o 
   4  -2   2       25.97       26.37      2.10 o 
   5  -2   2       44.45       41.80      2.85 o 
   6  -2   2       10.62       11.40      1.71 o 
  -8  -1   2        0.01       -1.33      0.89 o 
  -7  -1   2        4.34        4.04      1.73 o 
  -6  -1   2        0.41        0.40      1.04 o 
  -5  -1   2       14.36       15.92      0.90 o 
  -4  -1   2        4.30        4.19      0.43 o 
  -3  -1   2       10.21        8.02      0.43 o 
  -2  -1   2        0.64        1.59      0.29 o 
  -1  -1   2       30.69       29.10      0.98 o 
   0  -1   2        2.37        2.62      0.21 o 
   1  -1   2       51.19       53.98      0.99 o 
   2  -1   2       24.29       23.47      1.63 o 
   3  -1   2       33.40       34.86      1.96 o 
   4  -1   2       11.48       10.44      1.26 o 
   5  -1   2       11.79       12.19      2.29 o 
   6  -1   2        5.33        4.54      1.05 o 
   7  -1   2        4.38        3.13      1.00 o 
  -8   0   2        0.30        0.56      1.20 o 
  -7   0   2        1.13        0.30      1.09 o 
  -6   0   2        0.12       -0.17      0.62 o 
  -5   0   2        0.20        1.01      0.52 o 
  -4   0   2        7.17        5.34      0.69 o 
  -3   0   2       28.42       37.18      0.90 o 
  -2   0   2       39.46       34.36      0.77 o 
  -1   0   2      134.66      130.91      1.43 o 
   0   0   2       43.59       39.51      0.77 o 
   1   0   2       87.14       84.37      1.40 o 
   2   0   2        2.91        4.41      0.72 o 
   3   0   2       60.58       60.14      2.27 o 
   4   0   2        0.01        0.33      0.45 o 
   5   0   2        9.94       11.24      1.30 o 
   6   0   2        0.02        0.90      0.95 o 
   7   0   2        1.24       -0.10      0.77 o 
  -7   1   2        0.00        1.57      0.94 o 
  -6   1   2        0.12       -0.66      0.69 o 
  -5   1   2        6.85        7.93      0.93 o 
  -4   1   2        1.71        2.64      0.66 o 
  -3   1   2       85.95       75.79      3.16 o 
  -2   1   2       14.16       13.26      0.64 o 
  -1   1   2      521.19      480.72      3.69 o 
   0   1   2       27.58       25.47      0.84 o 
   1   1   2      464.60      440.81      3.31 o 
   2   1   2       96.21       85.90      1.53 o 
   3   1   2       44.87       42.25      1.69 o 
   4   1   2       31.31       32.66      1.71 o 
   5   1   2        2.20        1.59      0.52 o 
   6   1   2        7.34        5.89      0.96 o 
   7   1   2        0.01        0.22      0.67 o 
   8   1   2        1.17        0.55      0.81 o 
  -7   2   2        0.02        0.42      0.75 o 
  -6   2   2        2.30        3.98      1.01 o 
  -5   2   2        0.17        1.27      1.35 o 
  -4   2   2        0.06        1.23      0.72 o 
  -3   2   2        7.82        9.90      1.06 o 
  -2   2   2       34.83       27.71      1.48 o 
  -1   2   2      131.85      122.18      1.90 o 
   0   2   2      237.40      245.57      2.05 o 
   1   2   2      480.21      430.55      3.23 o 
   2   2   2      298.04      284.70      2.39 o 
   3   2   2      304.83      275.95      2.84 o 
   4   2   2       34.29       33.56      1.14 o 
   5   2   2       76.50       70.93      2.12 o 
   6   2   2        1.77        1.33      0.43 o 
   7   2   2       14.99       14.59      2.06 o 
   8   2   2        0.02       -1.06      2.36 o 
  -6   3   2       12.73       10.87      1.67 o 
  -5   3   2       18.94       20.31      1.96 o 
  -4   3   2       93.14       93.62      3.73 o 
  -3   3   2       79.86       83.20      2.66 o 
  -2   3   2      471.86      443.55     13.55 o 
  -1   3   2      287.24      281.52      4.69 o 
   0   3   2     1325.53     1339.03      6.34 o 
   1   3   2      374.46      403.18      2.37 o 
   2   3   2      833.59      872.19      3.95 o 
   3   3   2      196.42      183.83      1.91 o 
   4   3   2       98.48      107.52      1.90 o 
   5   3   2       23.77       21.48      0.96 o 
   6   3   2        3.85        3.51      0.53 o 
   7   3   2        0.43        0.59      0.52 o 
   8   3   2        0.06       -0.52      0.67 o 
  -5   4   2       13.67       10.37      1.55 o 
  -4   4   2        4.41        2.87      0.97 o 
  -3   4   2       30.15       30.23      1.79 o 
  -2   4   2       41.82       45.75      3.97 o 
  -1   4   2       47.96       50.36      2.28 o 
   0   4   2      290.79      322.01      4.24 o 
   1   4   2       49.80       49.26      1.13 o 
   2   4   2      732.32      802.21      3.91 o 
   3   4   2       25.20       32.15      0.81 o 
   4   4   2      521.57      543.35      3.80 o 
   5   4   2       28.05       26.68      1.01 o 
   6   4   2      164.06      172.27      3.00 o 
   7   4   2       17.33       14.69      1.41 o 
   8   4   2       34.58       39.62      2.52 o 
  -4   5   2        0.32        0.35      1.02 o 
  -3   5   2        1.38        2.99      0.99 o 
  -2   5   2        0.06       -1.26      0.84 o 
  -1   5   2       19.76       17.42      1.59 o 
   0   5   2        0.94        0.29      0.39 o 
   1   5   2       77.22       77.68      2.18 o 
   2   5   2        0.75        0.53      0.23 o 
   3   5   2       82.99       93.81      3.28 o 
   4   5   2        0.42        1.10      0.27 o 
   5   5   2       40.97       41.05      2.23 o 
   6   5   2        8.84        8.01      0.73 o 
   7   5   2       19.45       19.65      2.52 o 
   8   5   2       12.11       11.44      2.18 o 
  -4   6   2        6.48        5.36      2.46 o 
  -3   6   2        8.72        8.80      2.17 o 
  -2   6   2        9.38       10.92      2.15 o 
  -1   6   2       35.03       35.60      2.86 o 
   0   6   2        6.99        6.32      0.88 o 
   1   6   2       61.40       61.48      1.83 o 
   2   6   2        0.57       -0.18      0.42 o 
   3   6   2       40.35       38.19      1.28 o 
   4   6   2        1.24        0.28      0.21 o 
   5   6   2       10.60        9.21      1.05 o 
   6   6   2        1.26        1.26      0.52 o 
   7   6   2        1.71        1.60      0.61 o 
   8   6   2        0.96       -0.37      1.02 o 
  -2   7   2       16.64       17.09      3.42 o 
  -1   7   2       12.22       11.08      1.52 o 
   0   7   2       42.49       42.64      2.56 o 
   1   7   2       10.10        9.50      1.07 o 
   2   7   2       67.35       66.58      2.26 o 
   3   7   2        1.67        0.55      0.69 o 
   4   7   2       54.03       53.40      3.76 o 
   5   7   2        0.93        0.91      0.68 o 
   6   7   2       24.35       22.88      1.78 o 
   7   7   2        2.79        2.40      0.73 o 
   8   7   2        8.29        7.92      1.92 o 
  -1   8   2        0.18        1.40      1.48 o 
   0   8   2        1.03        2.58      0.99 o 
   1   8   2        0.01        0.28      0.55 o 
   2   8   2        0.43        0.68      0.48 o 
   3   8   2        0.74        1.03      0.70 o 
   4   8   2        0.20        0.33      0.55 o 
   5   8   2        3.04        3.53      1.35 o 
   6   8   2        2.35        2.49      0.75 o 
   7   8   2        2.93        3.76      1.45 o 
   8   8   2        3.31        4.64      1.71 o 
   1   9   2        4.03        3.45      1.52 o 
   2   9   2        0.67       -0.21      0.89 o 
   3   9   2        8.46        7.58      1.29 o 
   4   9   2        0.09        1.27      1.12 o 
   5   9   2        7.79        7.68      1.39 o 
   6   9   2        0.00        0.79      1.19 o 
   7   9   2        3.07        1.90      1.14 o 
  -5  -8   3        1.11       -0.62      0.98 o 
  -4  -8   3        2.38        3.91      1.56 o 
  -3  -8   3        2.20        2.66      0.87 o 
  -7  -7   3        1.33        1.88      1.37 o 
  -6  -7   3        0.86       -0.34      0.95 o 
  -5  -7   3        0.84        1.74      1.39 o 
  -4  -7   3        1.56        2.57      1.24 o 
  -3  -7   3        0.33        0.76      0.66 o 
  -2  -7   3        0.76        0.99      0.67 o 
  -1  -7   3        0.31        0.88      0.58 o 
   0  -7   3        0.06       -1.19      1.51 o 
  -7  -6   3        1.47        2.70      1.28 o 
  -6  -6   3       17.06       21.12      3.03 o 
  -5  -6   3        5.91        6.36      1.89 o 
  -4  -6   3       19.50       19.12      1.65 o 
  -3  -6   3        9.08        8.17      1.26 o 
  -2  -6   3       11.01       11.77      1.17 o 
  -1  -6   3        6.33        5.88      0.84 o 
   0  -6   3        3.11        4.48      1.08 o 
   1  -6   3        2.61        3.27      1.03 o 
  -8  -5   3        0.15       -1.68      1.31 o 
  -7  -5   3        3.33        3.74      1.46 o 
  -6  -5   3        0.08       -0.37      0.86 o 
  -5  -5   3        7.74        8.52      1.89 o 
  -4  -5   3        3.58        3.05      0.59 o 
  -3  -5   3        7.04        7.68      1.07 o 
  -2  -5   3       11.46       11.48      0.93 o 
  -1  -5   3        3.23        3.41      0.67 o 
   0  -5   3       10.66       13.09      1.47 o 
   1  -5   3        0.47        1.02      0.99 o 
   2  -5   3        4.02        4.68      1.16 o 
   3  -5   3        0.00       -1.81      1.21 o 
  -8  -4   3        0.02       -0.29      0.99 o 
  -7  -4   3        1.01        0.58      0.90 o 
  -6  -4   3        2.42        3.10      1.23 o 
  -5  -4   3        0.66        0.96      0.36 o 
  -4  -4   3       18.95       16.22      1.18 o 
  -3  -4   3        0.04        0.67      0.36 o 
  -2  -4   3       29.55       28.98      1.34 o 
  -1  -4   3        0.02        0.77      0.40 o 
   0  -4   3       17.25       18.46      1.18 o 
   1  -4   3        0.00        0.61      1.52 o 
   2  -4   3        5.55        4.90      2.10 o 
   3  -4   3        0.01        0.37      0.75 o 
   4  -4   3        1.36       -0.36      0.84 o 
  -8  -3   3       19.54       24.19      3.28 o 
  -7  -3   3        8.38        7.20      1.09 o 
  -6  -3   3       39.27       41.82      1.98 o 
  -5  -3   3       17.80       17.58      1.19 o 
  -4  -3   3       48.62       53.34      1.46 o 
  -3  -3   3       29.15       30.01      0.93 o 
  -2  -3   3       16.16       19.14      0.89 o 
  -1  -3   3       24.67       20.08      0.96 o 
   0  -3   3        2.65        2.88      0.48 o 
   1  -3   3        9.29        7.53      0.97 o 
   2  -3   3        0.06        0.06      0.57 o 
   3  -3   3        2.05        4.59      1.67 o 
   4  -3   3        0.02        0.75      0.82 o 
   5  -3   3        0.29       -0.08      0.83 o 
  -8  -2   3       12.13       11.33      1.48 o 
  -7  -2   3        7.07        7.41      1.48 o 
  -6  -2   3       57.57       57.42      2.56 o 
  -5  -2   3       36.19       33.17      1.53 o 
  -4  -2   3      213.70      183.57     10.16 o 
  -3  -2   3      126.74      137.04      2.37 o 
  -2  -2   3      467.94      527.64      4.50 o 
  -1  -2   3      260.66      308.25      2.63 o 
   0  -2   3      312.16      361.65      3.32 o 
   1  -2   3      150.37      145.93      3.81 o 
   2  -2   3       97.48      114.24      3.71 o 
   3  -2   3       34.81       30.15      2.12 o 
   4  -2   3       22.19       24.81      2.09 o 
   5  -2   3        6.04        7.24      1.31 o 
   6  -2   3        5.10        5.05      1.32 o 
  -8  -1   3        0.12       -0.55      0.93 o 
  -7  -1   3        0.18        1.33      0.76 o 
  -6  -1   3        1.59        0.35      0.73 o 
  -5  -1   3        8.04        5.57      0.59 o 
  -4  -1   3       23.18       21.84      1.32 o 
  -3  -1   3       69.40       62.29      1.59 o 
  -2  -1   3      145.01      138.34      2.99 o 
  -1  -1   3      233.59      254.32      2.33 o 
   0  -1   3      290.08      324.04      2.76 o 
   1  -1   3       62.93       70.47      2.09 o 
   2  -1   3      176.28      174.33      5.50 o 
   3  -1   3        1.48        2.21      0.71 o 
   4  -1   3       58.62       60.90      2.98 o 
   5  -1   3        0.77        2.95      0.82 o 
   6  -1   3       16.60       17.27      2.53 o 
  -8   0   3        0.33        0.45      1.37 o 
  -7   0   3        0.02        0.48      0.68 o 
  -6   0   3        0.27        0.05      0.55 o 
  -5   0   3        0.30       -0.17      0.75 o 
  -4   0   3        5.07        2.93      0.48 o 
  -3   0   3        1.32        2.51      0.39 o 
  -2   0   3       57.81       53.02      1.20 o 
  -1   0   3        0.43        0.53      0.23 o 
   0   0   3      224.36      244.47      2.86 o 
   1   0   3       42.72       40.66      1.29 o 
   2   0   3      136.80      141.39      3.40 o 
   3   0   3       20.03       14.36      1.24 o 
   4   0   3       22.97       22.46      1.70 o 
   5   0   3        3.14        2.57      0.69 o 
   6   0   3        1.79        2.44      0.90 o 
   7   0   3        0.02        0.52      1.18 o 
  -7   1   3        4.17        4.79      1.24 o 
  -6   1   3        1.63        1.10      0.50 o 
  -5   1   3        9.14        8.90      0.91 o 
  -4   1   3       31.02       24.53      1.27 o 
  -3   1   3        1.95        1.90      0.64 o 
  -2   1   3      233.24      201.27      3.08 o 
  -1   1   3       30.72       33.84      1.03 o 
   0   1   3      710.40      656.74      3.61 o 
   1   1   3      170.76      166.28      2.49 o 
   2   1   3      189.12      186.05      3.57 o 
   3   1   3      108.78      103.07      2.44 o 
   4   1   3       12.16       11.57      1.15 o 
   5   1   3       26.11       26.06      2.21 o 
   6   1   3        0.04        0.03      0.94 o 
   7   1   3        5.62        4.15      0.91 o 
  -7   2   3        0.02        0.19      0.73 o 
  -6   2   3        1.09        1.48      0.68 o 
  -5   2   3        0.44        0.79      0.83 o 
  -4   2   3        8.58       10.20      1.19 o 
  -3   2   3        6.80        7.35      0.91 o 
  -2   2   3       19.77       22.78      1.35 o 
  -1   2   3       29.09       28.66      1.40 o 
   0   2   3        2.63        1.20      0.27 o 
   1   2   3      101.16       97.05      2.01 o 
   2   2   3       41.19       35.05      1.19 o 
   3   2   3       57.43       68.61      2.30 o 
   4   2   3       23.66       19.96      1.11 o 
   5   2   3       11.85       13.94      1.27 o 
   6   2   3        5.29        5.88      0.95 o 
   7   2   3        1.25        1.85      0.87 o 
   8   2   3        0.35        0.89      1.39 o 
  -6   3   3       21.43       22.51      2.70 o 
  -5   3   3        2.81        2.39      0.67 o 
  -4   3   3       54.98       58.46      2.90 o 
  -3   3   3       10.70        8.18      1.10 o 
  -2   3   3       94.57       96.03      3.11 o 
  -1   3   3       47.63       44.26      1.90 o 
   0   3   3       64.52       66.38      2.95 o 
   1   3   3      141.90      129.08      2.20 o 
   2   3   3        2.64        2.60      0.37 o 
   3   3   3       30.00       33.50      1.03 o 
   4   3   3        2.88        2.64      0.48 o 
   5   3   3        1.29        0.82      0.42 o 
   6   3   3        3.84        5.25      0.73 o 
   7   3   3        0.08       -0.28      0.43 o 
   8   3   3        1.82        0.38      0.79 o 
  -5   4   3        0.59        1.74      0.89 o 
  -4   4   3       49.57       47.76      2.39 o 
  -3   4   3        0.42        0.44      0.73 o 
  -2   4   3      123.62      133.26      4.03 o 
  -1   4   3       13.78        9.91      1.13 o 
   0   4   3      227.98      280.02      3.98 o 
   1   4   3       21.52       20.16      0.90 o 
   2   4   3      253.57      296.81      3.20 o 
   3   4   3        0.00        0.17      0.20 o 
   4   4   3      111.11      120.59      2.06 o 
   5   4   3        3.61        3.56      0.52 o 
   6   4   3       31.68       30.03      1.27 o 
   7   4   3        3.81        3.35      0.77 o 
   8   4   3        6.87        7.13      1.17 o 
  -5   5   3        0.08        1.97      0.90 o 
  -4   5   3       10.39        9.26      1.51 o 
  -3   5   3        3.80        4.20      0.84 o 
  -2   5   3       32.30       36.36      3.81 o 
  -1   5   3       27.37       23.91      1.80 o 
   0   5   3       77.35       87.36      2.53 o 
   1   5   3       69.80       66.38      2.03 o 
   2   5   3       96.78      124.38      2.07 o 
   3   5   3       56.21       49.93      1.36 o 
   4   5   3       91.47      101.90      1.95 o 
   5   5   3       17.56       16.69      1.01 o 
   6   5   3       53.62       52.81      1.91 o 
   7   5   3        3.54        3.13      0.70 o 
   8   5   3       24.74       23.28      3.00 o 
  -4   6   3        1.75        3.10      1.03 o 
  -3   6   3        7.36        8.26      1.45 o 
  -2   6   3        0.16        0.95      0.66 o 
  -1   6   3       18.63       17.41      1.73 o 
   0   6   3        4.30        3.33      0.90 o 
   1   6   3       29.75       25.68      1.45 o 
   2   6   3       20.97       18.90      1.40 o 
   3   6   3       19.44       17.57      1.04 o 
   4   6   3       19.86       21.29      0.89 o 
   5   6   3        7.20        5.70      0.93 o 
   6   6   3       11.45       12.08      1.29 o 
   7   6   3        2.05        2.99      0.81 o 
   8   6   3        5.01        5.83      1.68 o 
  -3   7   3        0.39       -0.27      1.05 o 
  -2   7   3        9.46        7.99      1.41 o 
  -1   7   3        0.17       -0.56      0.86 o 
   0   7   3       21.65       18.56      1.43 o 
   1   7   3        0.03       -0.60      0.54 o 
   2   7   3       37.91       34.40      1.70 o 
   3   7   3        1.26        1.70      0.49 o 
   4   7   3       39.95       38.03      4.00 o 
   5   7   3        1.07        1.78      0.83 o 
   6   7   3       24.34       25.56      1.90 o 
   7   7   3        0.24        0.87      0.60 o 
   8   7   3        9.20        9.14      1.35 o 
  -1   8   3        0.31       -0.35      0.73 o 
   0   8   3        0.06        0.46      0.66 o 
   1   8   3        0.13        0.92      0.69 o 
   2   8   3        0.01       -0.62      1.08 o 
   3   8   3        0.36        0.66      0.52 o 
   4   8   3        0.02       -0.83      0.63 o 
   5   8   3        2.82        2.30      1.08 o 
   6   8   3        0.22        0.33      0.54 o 
   7   8   3        4.85        4.80      1.02 o 
   8   8   3        0.57       -0.07      0.90 o 
   0   9   3        0.06       -0.30      0.87 o 
   1   9   3        0.50        0.63      0.89 o 
   2   9   3        0.51       -0.12      0.66 o 
   3   9   3        1.47        1.39      0.92 o 
   4   9   3        1.43        2.88      1.57 o 
   5   9   3        2.23        0.77      0.72 o 
   6   9   3        0.91        1.96      1.00 o 
   7   9   3        1.32        3.24      1.28 o 
   3  10   3        0.43        1.90      1.60 o 
   4  10   3       21.40       27.34      3.79 o 
   5  10   3        0.54        0.65      1.48 o 
  -6  -7   4        0.37       -0.69      1.11 o 
  -5  -7   4        1.06       -0.45      1.21 o 
  -4  -7   4        0.69        1.24      1.46 o 
  -3  -7   4        0.82       -0.65      0.68 o 
  -2  -7   4        0.57        0.84      0.72 o 
  -1  -7   4        0.38        0.35      1.08 o 
  -7  -6   4        4.35        4.69      1.82 o 
  -6  -6   4        0.04        1.35      1.05 o 
  -5  -6   4        6.17        5.76      1.84 o 
  -4  -6   4        0.10        0.70      0.58 o 
  -3  -6   4        6.21        3.16      0.80 o 
  -2  -6   4        0.48       -0.31      0.48 o 
  -1  -6   4        4.82        3.85      1.04 o 
   0  -6   4        0.87        0.43      0.62 o 
   1  -6   4        2.74        2.72      1.12 o 
  -7  -5   4        2.79        3.65      1.63 o 
  -6  -5   4        1.72        2.10      1.24 o 
  -5  -5   4        7.37        5.46      1.73 o 
  -4  -5   4        6.43        5.70      0.98 o 
  -3  -5   4       10.32        7.20      3.42 o 
  -2  -5   4       12.16        9.90      0.98 o 
  -1  -5   4        9.26        6.37      0.87 o 
   0  -5   4        8.45        7.51      1.85 o 
   1  -5   4        6.00        7.36      1.34 o 
   2  -5   4        2.56        3.55      1.13 o 
  -8  -4   4        0.49       -0.11      1.13 o 
  -7  -4   4        1.71        3.59      1.38 o 
  -6  -4   4        0.59        0.01      1.15 o 
  -5  -4   4        9.74        8.28      1.74 o 
  -4  -4   4        0.20        0.72      0.42 o 
  -3  -4   4       32.91       34.29      2.00 o 
  -2  -4   4        0.94        1.25      0.36 o 
  -1  -4   4       51.55       52.87      1.96 o 
   0  -4   4        4.95        4.65      0.71 o 
   1  -4   4       38.19       38.67      2.50 o 
   2  -4   4        6.56        9.38      1.50 o 
   3  -4   4       18.19       18.89      3.33 o 
  -8  -3   4        0.60        1.10      1.18 o 
  -7  -3   4        0.05       -0.08      0.78 o 
  -6  -3   4        0.12        0.16      0.83 o 
  -5  -3   4        0.07        0.20      0.32 o 
  -4  -3   4        0.09        0.03      0.27 o 
  -3  -3   4        2.75        4.07      0.70 o 
  -2  -3   4        2.81        3.27      0.53 o 
  -1  -3   4        6.14        5.93      0.54 o 
   0  -3   4        6.42        7.59      0.74 o 
   1  -3   4        0.63        0.46      1.78 o 
   2  -3   4        3.74        3.25      0.80 o 
   3  -3   4        0.43        0.75      1.69 o 
   4  -3   4        0.75        0.15      0.73 o 
  -8  -2   4        5.34        5.98      1.89 o 
  -7  -2   4        0.12        0.54      0.54 o 
  -6  -2   4        9.76        9.26      1.15 o 
  -5  -2   4        0.08        0.06      0.33 o 
  -4  -2   4        7.29        7.58      0.85 o 
  -3  -2   4        2.12        1.27      0.44 o 
  -2  -2   4        0.15        0.29      0.33 o 
  -1  -2   4        0.06        0.83      0.24 o 
   0  -2   4        3.38        2.97      0.43 o 
   1  -2   4        9.25        9.36      2.04 o 
   2  -2   4        2.10        1.55      0.64 o 
   3  -2   4        9.21        7.73      1.17 o 
   4  -2   4        0.18        0.09      1.00 o 
   5  -2   4        4.29        6.63      1.36 o 
  -8  -1   4        0.09        0.37      1.13 o 
  -7  -1   4        0.20        1.15      0.68 o 
  -6  -1   4        0.09        0.93      0.57 o 
  -5  -1   4        4.99        5.95      1.01 o 
  -4  -1   4        0.12        0.42      0.32 o 
  -3  -1   4       15.86       17.66      2.26 o 
  -2  -1   4        2.47        3.12      0.51 o 
  -1  -1   4        4.76        5.33      0.55 o 
   0  -1   4        7.71        7.76      0.45 o 
   1  -1   4        0.51        0.41      0.36 o 
   2  -1   4        0.51        0.41      0.30 o 
   3  -1   4        0.48        0.26      0.95 o 
   4  -1   4        0.02       -0.79      0.86 o 
   5  -1   4        1.04       -0.32      1.63 o 
   6  -1   4        0.22       -0.91      1.36 o 
  -7   0   4       18.11       16.58      1.47 o 
  -6   0   4        0.09       -0.57      0.64 o 
  -5   0   4       61.14       65.61      2.84 o 
  -4   0   4        7.59       10.77      1.14 o 
  -3   0   4      151.69      153.84      4.81 o 
  -2   0   4       78.00       78.36      2.24 o 
  -1   0   4      200.06      223.55      3.32 o 
   0   0   4      104.60      108.73      2.05 o 
   1   0   4       89.30       99.76      3.06 o 
   2   0   4       24.82       27.79      1.70 o 
   3   0   4       18.88       17.74      1.52 o 
   4   0   4        3.14        5.15      1.63 o 
   5   0   4        2.81        2.29      1.67 o 
   6   0   4        0.25        0.57      0.97 o 
  -7   1   4        2.16        1.47      0.80 o 
  -6   1   4        5.53        5.32      1.11 o 
  -5   1   4       19.39       16.63      1.55 o 
  -4   1   4       36.86       43.46      2.20 o 
  -3   1   4      136.60      133.53      3.34 o 
  -2   1   4      133.58      132.97      2.90 o 
  -1   1   4      608.10      626.09      4.18 o 
   0   1   4      133.44      119.49      2.54 o 
   1   1   4      809.54      909.80      8.02 o 
   2   1   4       67.60       77.70      2.57 o 
   3   1   4      299.32      328.52      4.72 o 
   4   1   4       16.08       19.89      1.61 o 
   5   1   4       83.20       92.59      3.63 o 
   6   1   4        2.72        2.70      0.93 o 
   7   1   4       19.54       18.90      3.92 o 
  -7   2   4        0.25       -0.80      0.87 o 
  -6   2   4        4.31        4.10      0.86 o 
  -5   2   4        0.06       -1.09      0.90 o 
  -4   2   4       12.83       14.75      1.42 o 
  -3   2   4        7.00        7.01      1.34 o 
  -2   2   4       36.46       40.67      1.73 o 
  -1   2   4       58.34       50.10      1.52 o 
   0   2   4       60.39       72.56      2.00 o 
   1   2   4       22.88       19.03      1.15 o 
   2   2   4       26.93       29.85      1.55 o 
   3   2   4        5.60        5.71      0.77 o 
   4   2   4        2.15        1.43      0.41 o 
   5   2   4       22.40       21.69      1.67 o 
   6   2   4        0.05        0.86      0.60 o 
   7   2   4       18.88       16.91      2.09 o 
  -6   3   4        0.93        0.31      0.64 o 
  -5   3   4        8.58        9.73      1.33 o 
  -4   3   4        0.02       -0.91      0.77 o 
  -3   3   4       30.81       36.66      2.90 o 
  -2   3   4        4.68        4.36      1.17 o 
  -1   3   4       78.66       77.14      3.71 o 
   0   3   4       49.63       49.68      2.75 o 
   1   3   4       60.89       56.65      1.87 o 
   2   3   4       97.47       98.09      2.33 o 
   3   3   4       36.78       38.60      1.38 o 
   4   3   4       42.64       46.19      2.06 o 
   5   3   4       18.94       17.81      1.03 o 
   6   3   4       12.06       10.36      1.20 o 
   7   3   4        9.54        5.95      1.03 o 
   8   3   4        1.96        1.54      0.73 o 
  -5   4   4        0.04        0.07      1.26 o 
  -4   4   4       14.58       13.14      1.59 o 
  -3   4   4        4.19        3.80      0.91 o 
  -2   4   4       25.39       25.28      1.80 o 
  -1   4   4       27.58       25.60      1.65 o 
   0   4   4       53.66       50.29      3.03 o 
   1   4   4       53.98       50.51      1.26 o 
   2   4   4       40.78       40.64      0.95 o 
   3   4   4       29.89       29.03      1.70 o 
   4   4   4       11.78       13.51      0.92 o 
   5   4   4        7.94        8.30      0.82 o 
   6   4   4        2.66        1.80      0.42 o 
   7   4   4        2.02        2.06      0.54 o 
   8   4   4        0.26       -0.90      0.63 o 
  -5   5   4        1.40        0.87      0.80 o 
  -4   5   4        4.58        3.93      1.05 o 
  -3   5   4        1.55        2.10      0.80 o 
  -2   5   4       21.07       20.58      1.86 o 
  -1   5   4        0.00       -0.44      0.97 o 
   0   5   4       51.14       60.44      3.56 o 
   1   5   4        2.00        1.35      0.49 o 
   2   5   4       63.33       72.09      1.49 o 
   3   5   4        2.29        2.93      0.39 o 
   4   5   4       24.41       24.08      1.64 o 
   5   5   4        0.87        1.44      0.49 o 
   6   5   4        5.05        5.47      0.69 o 
   7   5   4        0.01       -0.47      0.49 o 
   8   5   4        1.03        0.09      0.79 o 
  -4   6   4        2.71        1.81      1.84 o 
  -3   6   4        1.44        1.47      0.72 o 
  -2   6   4        7.17        8.20      2.19 o 
  -1   6   4       15.84       16.17      1.65 o 
   0   6   4        8.35        8.03      1.16 o 
   1   6   4       42.25       44.67      2.30 o 
   2   6   4        2.44        3.34      0.80 o 
   3   6   4       45.68       45.50      1.62 o 
   4   6   4        0.01       -0.08      0.91 o 
   5   6   4       18.43       16.56      1.02 o 
   6   6   4        0.00       -0.29      0.41 o 
   7   6   4        3.15        3.88      0.89 o 
   8   6   4        0.06        0.87      0.93 o 
  -3   7   4       15.62       16.01      2.01 o 
  -2   7   4        1.91        1.35      0.72 o 
  -1   7   4       39.44       38.34      2.70 o 
   0   7   4       15.88       15.30      1.62 o 
   1   7   4       61.26       58.16      2.38 o 
   2   7   4       44.13       50.48      2.55 o 
   3   7   4       55.41       53.95      1.95 o 
   4   7   4       43.89       52.47      1.85 o 
   5   7   4       25.96       26.71      2.32 o 
   6   7   4       18.78       19.25      2.10 o 
   7   7   4        8.22        7.33      1.17 o 
   8   7   4        4.40        4.58      0.97 o 
  -1   8   4        5.99        2.20      0.89 o 
   0   8   4       13.50       13.67      1.40 o 
   1   8   4       23.96       22.80      2.30 o 
   2   8   4       29.20       29.88      4.19 o 
   3   8   4       54.43       45.23      2.45 o 
   4   8   4       32.59       38.02      2.40 o 
   5   8   4       63.28       62.39      4.12 o 
   6   8   4       18.86       19.94      1.77 o 
   7   8   4       39.95       42.63      2.74 o 
   0   9   4        0.09       -0.61      0.77 o 
   1   9   4        0.34       -0.38      0.80 o 
   2   9   4        0.20        0.37      0.68 o 
   3   9   4        0.74        2.85      1.61 o 
   4   9   4        0.01        2.61      1.44 o 
   5   9   4        0.36        0.64      1.10 o 
   6   9   4        0.32       -0.45      0.72 o 
   7   9   4        0.02       -0.22      0.55 o 
   3  10   4        0.01        0.55      1.07 o 
   4  10   4        1.84        2.10      1.37 o 
   5  10   4        0.07       -0.46      0.98 o 
  -6  -6   5        1.95        1.46      1.16 o 
  -5  -6   5        1.33        1.44      1.23 o 
  -4  -6   5        4.02        5.61      1.75 o 
  -3  -6   5        1.07        2.13      1.43 o 
  -2  -6   5        3.16        3.47      1.71 o 
  -1  -6   5        0.65       -0.06      0.89 o 
  -7  -5   5       15.54       15.44      2.85 o 
  -6  -5   5        1.04        1.36      1.25 o 
  -5  -5   5       23.76       22.80      3.20 o 
  -4  -5   5        1.04        0.04      0.63 o 
  -3  -5   5       20.06       15.15      2.84 o 
  -2  -5   5        0.00        0.37      0.52 o 
  -1  -5   5       10.09        6.40      1.26 o 
   0  -5   5        1.00        2.11      1.96 o 
   1  -5   5        3.56        3.73      1.10 o 
  -7  -4   5        6.96        7.11      2.00 o 
  -6  -4   5        0.87        0.72      1.09 o 
  -5  -4   5       31.47       29.25      3.34 o 
  -4  -4   5        0.14        0.63      0.63 o 
  -3  -4   5       74.38       72.73      3.14 o 
  -2  -4   5        0.53        1.31      0.60 o 
  -1  -4   5       80.90       69.74      2.39 o 
   0  -4   5        1.35        0.85      0.64 o 
   1  -4   5       47.16       45.26      2.88 o 
   2  -4   5        0.62        2.70      0.96 o 
   3  -4   5       16.90       17.07      2.18 o 
  -7  -3   5        5.80        6.78      1.87 o 
  -6  -3   5        0.07        0.38      0.80 o 
  -5  -3   5       14.90       16.64      1.35 o 
  -4  -3   5        1.58        2.35      0.55 o 
  -3  -3   5       16.23       18.24      1.49 o 
  -2  -3   5        7.99        9.67      1.45 o 
  -1  -3   5        2.25        1.36      0.46 o 
   0  -3   5       10.09        8.97      1.12 o 
   1  -3   5        0.96       -0.25      0.65 o 
   2  -3   5        4.97        4.30      1.05 o 
   3  -3   5        4.19        3.10      1.07 o 
   4  -3   5        1.47        1.96      1.02 o 
  -7  -2   5        0.93        1.43      1.09 o 
  -6  -2   5        7.81        7.90      1.04 o 
  -5  -2   5        4.28        4.76      1.00 o 
  -4  -2   5       28.21       28.33      1.70 o 
  -3  -2   5       20.83       20.21      1.46 o 
  -2  -2   5       55.63       57.12      2.40 o 
  -1  -2   5       43.78       48.73      2.25 o 
   0  -2   5       27.86       28.86      1.36 o 
   1  -2   5       33.00       32.68      2.10 o 
   2  -2   5        2.67        2.98      0.78 o 
   3  -2   5       14.95       14.77      1.70 o 
   4  -2   5        0.44        0.03      1.23 o 
   5  -2   5        4.16        4.49      1.23 o 
  -7  -1   5        0.00        0.92      0.67 o 
  -6  -1   5        2.54        3.25      0.79 o 
  -5  -1   5        0.01        0.32      0.49 o 
  -4  -1   5        8.18        7.98      1.16 o 
  -3  -1   5        0.02        0.62      0.47 o 
  -2  -1   5       23.78       25.08      1.23 o 
  -1  -1   5        0.42        1.34      0.39 o 
   0  -1   5       50.17       49.74      2.25 o 
   1  -1   5        0.00        0.13      0.44 o 
   2  -1   5       30.16       28.62      2.03 o 
   3  -1   5        0.66        1.31      0.60 o 
   4  -1   5       10.20        9.07      1.34 o 
   5  -1   5        1.52        1.83      1.29 o 
  -7   0   5        8.56        7.61      1.34 o 
  -6   0   5        2.91        3.45      0.94 o 
  -5   0   5       11.19       11.28      1.27 o 
  -4   0   5        4.76        4.77      0.83 o 
  -3   0   5        5.90        6.98      0.92 o 
  -2   0   5        6.35        6.23      0.79 o 
  -1   0   5        0.43        0.00      0.41 o 
   0   0   5        0.32        0.73      0.38 o 
   1   0   5        0.32        0.14      0.35 o 
   2   0   5        7.29        6.00      0.95 o 
   3   0   5        0.05       -0.49      0.48 o 
   4   0   5       10.74        9.57      1.37 o 
   5   0   5        0.56        0.18      0.60 o 
   6   0   5        6.33        5.65      2.46 o 
  -7   1   5       17.20       15.98      1.90 o 
  -6   1   5       18.65       16.31      1.71 o 
  -5   1   5       50.63       52.54      2.73 o 
  -4   1   5       68.29       72.53      2.86 o 
  -3   1   5      101.96      119.51      3.29 o 
  -2   1   5      214.59      228.72      3.16 o 
  -1   1   5      112.01      127.05      2.12 o 
   0   1   5      320.40      373.93      3.41 o 
   1   1   5       30.06       39.60      1.40 o 
   2   1   5      165.12      171.87      4.19 o 
   3   1   5        8.71        9.88      1.04 o 
   4   1   5       36.76       35.37      2.27 o 
   5   1   5        2.72        3.43      0.91 o 
   6   1   5        4.92        4.77      1.14 o 
   7   1   5        1.55        2.33      1.01 o 
  -6   2   5        0.00       -0.55      0.84 o 
  -5   2   5       37.37       38.25      2.47 o 
  -4   2   5        0.27        1.17      0.61 o 
  -3   2   5      161.88      161.75      3.96 o 
  -2   2   5        0.58        1.21      0.47 o 
  -1   2   5      482.14      493.32      8.14 o 
   0   2   5        8.45       11.06      0.87 o 
   1   2   5      524.23      536.35      5.33 o 
   2   2   5       23.32       31.79      1.09 o 
   3   2   5      175.58      192.54      4.64 o 
   4   2   5       26.94       25.97      1.50 o 
   5   2   5       37.98       42.18      4.21 o 
   6   2   5       15.79       15.95      1.70 o 
   7   2   5        6.70        4.71      1.65 o 
  -6   3   5        0.00        1.29      0.79 o 
  -5   3   5        4.88        3.69      0.98 o 
  -4   3   5        0.03        0.95      0.67 o 
  -3   3   5       34.83       35.51      2.03 o 
  -2   3   5        0.25        1.20      0.52 o 
  -1   3   5      187.15      190.12      3.72 o 
   0   3   5        0.41        2.86      0.97 o 
   1   3   5      432.29      467.92      5.58 o 
   2   3   5        3.42        5.46      0.86 o 
   3   3   5      341.31      346.75      6.06 o 
   4   3   5        1.52        2.72      0.69 o 
   5   3   5      120.64      123.93      3.30 o 
   6   3   5        1.72        2.47      0.67 o 
   7   3   5       28.92       30.76      1.89 o 
  -5   4   5        0.15       -1.08      1.29 o 
  -4   4   5        0.00       -2.06      1.52 o 
  -3   4   5        2.61        4.17      1.45 o 
  -2   4   5        0.23        1.40      1.14 o 
  -1   4   5       17.57       18.56      2.13 o 
   0   4   5        4.56        5.47      0.52 o 
   1   4   5       29.49       31.32      1.63 o 
   2   4   5       18.47       18.76      1.60 o 
   3   4   5       21.44       21.45      1.40 o 
   4   4   5       20.26       19.90      1.17 o 
   5   4   5        2.91        3.49      0.61 o 
   6   4   5        7.42        6.98      0.73 o 
   7   4   5        0.00        0.47      0.49 o 
   8   4   5        2.30        2.80      1.67 o 
  -5   5   5        0.02        0.16      0.86 o 
  -4   5   5        2.17        1.39      0.82 o 
  -3   5   5        0.08       -1.28      0.96 o 
  -2   5   5        9.15       12.23      2.19 o 
  -1   5   5        0.03        0.63      1.09 o 
   0   5   5       31.87       29.11      1.46 o 
   1   5   5        0.05       -0.14      0.35 o 
   2   5   5       51.16       43.94      3.09 o 
   3   5   5        0.06        0.07      0.35 o 
   4   5   5       27.35       25.41      1.52 o 
   5   5   5        1.07        1.39      0.60 o 
   6   5   5        3.84        4.76      0.73 o 
   7   5   5        1.22        0.26      0.38 o 
   8   5   5        0.00        0.06      0.96 o 
  -4   6   5        2.44        1.56      0.85 o 
  -3   6   5        2.65        0.46      0.76 o 
  -2   6   5       11.95        8.69      1.37 o 
  -1   6   5        2.79        1.80      1.23 o 
   0   6   5       31.18       30.93      3.01 o 
   1   6   5        4.55        4.56      0.60 o 
   2   6   5       45.42       37.60      2.56 o 
   3   6   5       11.11       10.05      0.93 o 
   4   6   5       28.21       26.36      1.47 o 
   5   6   5       14.45       14.05      1.10 o 
   6   6   5        9.75        9.13      1.36 o 
   7   6   5        7.38        8.45      1.25 o 
   8   6   5        1.60        2.66      1.15 o 
  -3   7   5       21.81       26.36      2.13 o 
  -2   7   5       13.00       12.28      1.74 o 
  -1   7   5       52.25       53.57      3.15 o 
   0   7   5       11.34        9.38      1.98 o 
   1   7   5       76.78       79.93      3.40 o 
   2   7   5        3.29        1.65      0.70 o 
   3   7   5       59.95       62.97      2.71 o 
   4   7   5        0.00        1.01      0.45 o 
   5   7   5       27.02       24.70      2.76 o 
   6   7   5        0.47       -0.08      0.74 o 
   7   7   5       10.38        8.74      1.24 o 
   8   7   5        0.40        0.07      1.10 o 
  -1   8   5        3.33        1.67      0.93 o 
   0   8   5       92.01       89.37      5.77 o 
   1   8   5        7.90        5.27      1.59 o 
   2   8   5      158.77      159.01      8.97 o 
   3   8   5       11.81       12.15      1.97 o 
   4   8   5      142.67      144.41      3.33 o 
   5   8   5       10.82       12.75      1.45 o 
   6   8   5       68.61       69.05      3.24 o 
   7   8   5        5.85        7.40      1.23 o 
   0   9   5        1.40        4.29      2.06 o 
   1   9   5        0.06        0.06      1.09 o 
   2   9   5        0.51        1.15      0.72 o 
   3   9   5        0.00        0.66      0.71 o 
   4   9   5        0.38        0.07      0.85 o 
   5   9   5        0.01        2.45      1.27 o 
   6   9   5        3.46        2.49      1.15 o 
   3  10   5        6.04        6.16      2.06 o 
   4  10   5        2.68        4.47      1.69 o 
   5  10   5        7.06        6.80      1.88 o 
  -4  -6   6        0.29        1.88      1.37 o 
  -3  -6   6        0.31        2.03      1.36 o 
  -6  -5   6        0.38       -0.33      1.22 o 
  -5  -5   6        0.01        0.08      1.22 o 
  -4  -5   6        1.02        1.56      1.17 o 
  -3  -5   6        0.29        1.43      1.07 o 
  -2  -5   6        1.07        1.50      0.73 o 
  -1  -5   6        0.34        0.87      0.97 o 
   0  -5   6        0.29        2.41      0.89 o 
  -7  -4   6        3.67        5.46      1.88 o 
  -6  -4   6        0.68        0.75      1.22 o 
  -5  -4   6        9.15        7.16      1.93 o 
  -4  -4   6        0.20       -0.01      0.44 o 
  -3  -4   6        9.64        4.57      1.70 o 
  -2  -4   6        0.06       -0.63      0.73 o 
  -1  -4   6        5.13        3.36      0.90 o 
   0  -4   6        0.14        0.00      1.11 o 
   1  -4   6        1.65        0.77      1.15 o 
   2  -4   6        0.23        0.39      0.76 o 
  -7  -3   6       12.18       13.53      2.49 o 
  -6  -3   6        5.73        6.95      1.83 o 
  -5  -3   6       14.27       13.88      1.38 o 
  -4  -3   6        8.22        8.68      0.86 o 
  -3  -3   6        7.81        5.92      1.02 o 
  -2  -3   6        5.03        3.77      1.13 o 
  -1  -3   6        1.76        1.23      0.46 o 
   0  -3   6        1.17       -0.11      0.65 o 
   1  -3   6        0.05        0.26      1.22 o 
   2  -3   6        0.18       -0.37      0.75 o 
   3  -3   6        0.06        1.84      0.94 o 
  -7  -2   6       14.68       15.45      2.65 o 
  -6  -2   6        2.28        1.76      0.78 o 
  -5  -2   6       45.87       48.53      2.48 o 
  -4  -2   6       11.04        8.04      1.05 o 
  -3  -2   6       95.09       94.86      3.28 o 
  -2  -2   6       29.74       24.94      1.77 o 
  -1  -2   6      115.85      114.75      3.74 o 
   0  -2   6       29.20       26.71      1.98 o 
   1  -2   6       78.97       80.65      3.57 o 
   2  -2   6       13.62       14.31      1.71 o 
   3  -2   6       34.18       37.55      2.83 o 
   4  -2   6        3.72        5.88      1.41 o 
  -7  -1   6        0.83        1.40      0.76 o 
  -6  -1   6        0.13        0.34      0.59 o 
  -5  -1   6        0.28        0.64      0.62 o 
  -4  -1   6        0.46        0.15      1.04 o 
  -3  -1   6        1.39        1.35      0.55 o 
  -2  -1   6       10.33        9.23      0.70 o 
  -1  -1   6       21.35       19.55      1.63 o 
   0  -1   6       38.93       37.04      2.17 o 
   1  -1   6       47.72       43.68      2.48 o 
   2  -1   6       42.78       40.04      2.55 o 
   3  -1   6       43.06       42.18      2.75 o 
   4  -1   6       23.96       23.11      2.26 o 
   5  -1   6       24.06       24.73      4.51 o 
  -7   0   6        2.28        0.24      0.76 o 
  -6   0   6        0.21        0.33      0.63 o 
  -5   0   6        8.89        8.39      1.58 o 
  -4   0   6        4.89        5.19      0.87 o 
  -3   0   6       30.26       26.24      1.64 o 
  -2   0   6       17.43       17.39      1.33 o 
  -1   0   6       68.36       70.11      4.53 o 
   0   0   6       15.82       17.79      1.32 o 
   1   0   6       41.93       42.36      2.19 o 
   2   0   6        1.97        1.64      0.91 o 
   3   0   6        8.94        8.77      1.27 o 
   4   0   6        0.93        0.86      0.61 o 
   5   0   6        0.26        0.88      1.52 o 
  -7   1   6        0.21       -0.91      0.88 o 
  -6   1   6        4.23        6.18      1.15 o 
  -5   1   6        0.01        0.19      0.64 o 
  -4   1   6        5.75        6.40      1.00 o 
  -3   1   6        0.21        0.28      0.62 o 
  -2   1   6        1.49        1.97      0.53 o 
  -1   1   6        0.52        1.26      0.33 o 
   0   1   6        0.12        0.00      0.20 o 
   1   1   6       14.70       17.01      2.33 o 
   2   1   6        0.81        1.18      0.54 o 
   3   1   6       18.36       16.68      1.28 o 
   4   1   6        0.20        0.11      0.51 o 
   5   1   6        9.06        8.72      1.36 o 
   6   1   6        0.08       -0.94      0.79 o 
  -6   2   6        3.41        2.23      1.37 o 
  -5   2   6        5.01        6.55      1.06 o 
  -4   2   6        7.22        8.54      1.12 o 
  -3   2   6        7.12        7.81      0.96 o 
  -2   2   6       12.09       12.64      1.02 o 
  -1   2   6        1.86        1.09      0.32 o 
   0   2   6        6.48        4.70      0.41 o 
   1   2   6        1.63        0.65      0.32 o 
   2   2   6        5.73        4.80      0.85 o 
   3   2   6        4.88        4.25      0.80 o 
   4   2   6        2.89        2.10      0.53 o 
   5   2   6        2.12        2.73      0.86 o 
   6   2   6        0.89        1.75      0.75 o 
  -6   3   6        1.49       -0.38      1.17 o 
  -5   3   6        0.76       -0.30      0.69 o 
  -4   3   6        7.62        7.76      1.16 o 
  -3   3   6        0.01        0.68      0.63 o 
  -2   3   6       25.97       25.98      1.52 o 
  -1   3   6        0.79        1.01      0.33 o 
   0   3   6       39.68       37.87      2.93 o 
   1   3   6        5.12        4.87      1.16 o 
   2   3   6       12.50       13.00      1.13 o 
   3   3   6        5.56        5.81      0.93 o 
   4   3   6        1.20        1.84      0.67 o 
   5   3   6        2.29        1.92      0.52 o 
   6   3   6        0.01        0.00      0.60 o 
   7   3   6        0.70        0.20      0.55 o 
  -5   4   6       14.19       14.73      2.23 o 
  -4   4   6        0.04        0.84      0.79 o 
  -3   4   6       60.44       63.74      2.85 o 
  -2   4   6        0.34        1.24      0.56 o 
  -1   4   6      172.82      171.21      7.72 o 
   0   4   6        0.42       -1.24      0.83 o 
   1   4   6      266.54      272.19      7.58 o 
   2   4   6        0.04        0.54      0.47 o 
   3   4   6      136.74      141.61      4.21 o 
   4   4   6        0.00        0.30      0.68 o 
   5   4   6       29.63       30.13      1.66 o 
   6   4   6        0.00       -0.22      0.44 o 
   7   4   6        2.94        2.12      0.59 o 
  -4   5   6        1.10       -2.38      1.59 o 
  -3   5   6        0.39        1.57      1.42 o 
  -2   5   6        1.22        1.90      1.48 o 
  -1   5   6        0.02        0.76      1.02 o 
   0   5   6        1.25        0.90      0.29 o 
   1   5   6        6.16        8.13      1.39 o 
   2   5   6        0.88        1.39      0.60 o 
   3   5   6       43.73       43.38      1.73 o 
   4   5   6        1.36        1.32      0.52 o 
   5   5   6       58.60       62.37      2.70 o 
   6   5   6        1.99        1.47      0.61 o 
   7   5   6       35.77       33.86      1.73 o 
  -4   6   6        1.89        2.01      1.66 o 
  -3   6   6        7.37        6.35      1.92 o 
  -2   6   6        9.17        7.79      1.92 o 
  -1   6   6       17.90       22.75      2.89 o 
   0   6   6       34.37       31.20      3.03 o 
   1   6   6       25.46       28.89      2.75 o 
   2   6   6       75.78       73.03      2.91 o 
   3   6   6       12.55       11.62      1.77 o 
   4   6   6       70.92       68.50      2.02 o 
   5   6   6        0.10       -0.21      0.43 o 
   6   6   6       37.29       39.00      2.37 o 
   7   6   6        4.15        4.56      1.06 o 
  -3   7   6        0.99        0.15      1.27 o 
  -2   7   6        6.27        9.20      2.21 o 
  -1   7   6        1.64        1.45      1.13 o 
   0   7   6        7.20        6.63      1.68 o 
   1   7   6        2.66        1.65      1.00 o 
   2   7   6        7.36        7.00      1.07 o 
   3   7   6        3.20        2.73      0.75 o 
   4   7   6        7.99        7.57      0.76 o 
   5   7   6        2.81        2.36      0.64 o 
   6   7   6        6.43        6.04      1.01 o 
   7   7   6        1.21        0.85      0.96 o 
  -1   8   6        3.57        3.20      1.43 o 
   0   8   6       12.47       11.29      2.25 o 
   1   8   6        8.24       11.27      2.18 o 
   2   8   6       13.04       10.56      1.39 o 
   3   8   6        7.54       10.53      1.30 o 
   4   8   6        8.21        8.37      1.14 o 
   5   8   6        2.71        4.13      1.52 o 
   6   8   6        3.62        3.37      1.44 o 
   7   8   6        0.21        0.77      0.92 o 
   0   9   6        0.98        1.20      1.36 o 
   1   9   6        3.95        4.95      1.59 o 
   2   9   6        1.23        5.68      1.12 o 
   3   9   6        2.52        2.65      0.85 o 
   4   9   6        0.35        1.67      1.22 o 
   5   9   6        0.55        1.25      1.15 o 
   6   9   6        0.03        1.36      1.17 o 
   3  10   6       13.22       12.67      2.71 o 
   4  10   6        0.43        2.68      1.52 o 
  -4  -5   7        1.11        1.88      1.51 o 
  -3  -5   7        0.06        2.49      1.49 o 
  -2  -5   7        2.23        1.47      1.11 o 
  -6  -4   7        0.14       -0.62      1.06 o 
  -5  -4   7        0.12        2.45      1.29 o 
  -4  -4   7        0.36        0.29      1.06 o 
  -3  -4   7        0.08       -0.54      0.64 o 
  -2  -4   7        0.53        1.81      1.02 o 
  -1  -4   7        0.09       -0.43      0.60 o 
   0  -4   7        0.14        0.24      0.63 o 
  -6  -3   7        0.05       -2.25      1.50 o 
  -5  -3   7        1.16        1.84      1.13 o 
  -4  -3   7        0.66        0.83      0.50 o 
  -3  -3   7        0.08       -0.42      0.43 o 
  -2  -3   7        0.56        1.39      0.96 o 
  -1  -3   7        0.08        0.36      0.71 o 
   0  -3   7        0.00        0.27      0.99 o 
   1  -3   7        0.26       -1.06      0.77 o 
   2  -3   7        0.40       -1.01      0.83 o 
  -6  -2   7        0.97        4.35      1.72 o 
  -5  -2   7       77.51       83.93      7.76 o 
  -4  -2   7        0.10        1.14      1.71 o 
  -3  -2   7       87.92       90.39      2.94 o 
  -2  -2   7        1.62        1.39      2.23 o 
  -1  -2   7       53.20       54.19      4.07 o 
   0  -2   7        5.76        6.00      1.13 o 
   1  -2   7       18.31       20.24      2.36 o 
   2  -2   7        4.52        4.78      1.78 o 
   3  -2   7        3.73        1.57      0.87 o 
  -7  -1   7       21.74       27.43      3.44 o 
  -6  -1   7        8.88       11.90      1.51 o 
  -5  -1   7       88.86       91.55      3.61 o 
  -4  -1   7       22.93       26.66      1.95 o 
  -3  -1   7      232.28      222.22      3.91 o 
  -2  -1   7       32.82       34.89      1.49 o 
  -1  -1   7      321.27      335.32      7.27 o 
   0  -1   7       21.66       23.25      2.60 o 
   1  -1   7      219.73      233.11      6.09 o 
   2  -1   7        5.64        6.22      1.31 o 
   3  -1   7       89.28       93.53      4.37 o 
   4  -1   7        0.52        2.81      1.18 o 
  -6   0   7        5.86        5.20      1.08 o 
  -5   0   7        0.00        0.07      0.94 o 
  -4   0   7       19.11       19.32      4.11 o 
  -3   0   7        3.03        2.64      1.20 o 
  -2   0   7       41.56       38.08      2.08 o 
  -1   0   7       33.29       35.99      2.43 o 
   0   0   7       52.70       55.48      3.28 o 
   1   0   7       80.18       86.40      5.25 o 
   2   0   7       43.51       46.38      2.80 o 
   3   0   7       77.60       77.94      3.80 o 
   4   0   7       21.36       24.52      2.32 o 
   5   0   7       41.88       44.04      3.27 o 
  -6   1   7        0.22       -0.78      0.73 o 
  -5   1   7        0.06        0.20      1.03 o 
  -4   1   7        3.60        4.65      1.48 o 
  -3   1   7        1.64        2.77      0.68 o 
  -2   1   7       21.86       19.44      1.93 o 
  -1   1   7        4.72        4.79      0.78 o 
   0   1   7       41.22       30.68      7.23 o 
   1   1   7        2.33        2.69      0.65 o 
   2   1   7       28.64       31.07      2.12 o 
   3   1   7        0.13       -0.83      0.56 o 
   4   1   7       13.45       15.12      1.79 o 
   5   1   7        2.63        2.45      0.93 o 
  -6   2   7        1.40        1.81      0.82 o 
  -5   2   7        0.04        1.44      0.76 o 
  -4   2   7        5.30        5.38      0.94 o 
  -3   2   7        1.93        2.36      0.66 o 
  -2   2   7        9.27        8.22      0.89 o 
  -1   2   7       10.16        8.16      1.00 o 
   0   2   7        4.69        2.37      0.36 o 
   1   2   7       16.20       16.64      1.65 o 
   2   2   7        1.15        1.81      0.64 o 
   3   2   7        7.26        8.17      1.19 o 
   4   2   7        0.60        0.48      0.52 o 
   5   2   7        2.18        3.90      0.98 o 
   6   2   7        0.49        1.98      0.92 o 
  -5   3   7        0.01       -0.60      0.82 o 
  -4   3   7        2.19        1.49      2.49 o 
  -3   3   7        3.26        3.35      1.55 o 
  -2   3   7       10.45        9.68      0.92 o 
  -1   3   7       17.83       13.41      0.88 o 
   0   3   7       20.52       21.26      2.41 o 
   1   3   7       23.23       20.91      2.35 o 
   2   3   7       15.94       14.79      2.16 o 
   3   3   7        8.98        8.11      1.10 o 
   4   3   7        5.40        8.18      1.24 o 
   5   3   7        2.10        2.36      0.60 o 
   6   3   7        1.47        1.72      1.21 o 
  -5   4   7       30.08       29.68      3.60 o 
  -4   4   7        3.02        3.15      0.88 o 
  -3   4   7       44.09       46.12      2.67 o 
  -2   4   7       12.05       13.46      1.16 o 
  -1   4   7       30.80       24.57      2.91 o 
   0   4   7       20.79       20.32      2.40 o 
   1   4   7        2.93        2.24      0.96 o 
   2   4   7       11.88       11.28      1.00 o 
   3   4   7        1.83        2.08      0.42 o 
   4   4   7        2.13        1.84      0.47 o 
   5   4   7        3.66        3.81      0.68 o 
   6   4   7        0.01       -0.51      0.67 o 
   7   4   7        1.77        1.79      0.61 o 
  -4   5   7        1.33        4.75      2.12 o 
  -3   5   7      117.92      129.42      7.22 o 
  -2   5   7        1.13        2.68      0.75 o 
  -1   5   7      239.80      226.12     14.97 o 
   0   5   7        0.00        0.88      1.17 o 
   1   5   7      295.36      299.46      8.64 o 
   2   5   7        1.60        4.92      1.45 o 
   3   5   7      202.05      202.40      4.58 o 
   4   5   7        2.29        2.29      0.48 o 
   5   5   7       84.76       86.34      3.62 o 
   6   5   7        1.18        1.57      0.66 o 
   7   5   7       25.39       24.21      1.52 o 
  -3   6   7       37.42       39.97      4.38 o 
  -2   6   7       21.14       25.74      3.33 o 
  -1   6   7      146.13      144.06      6.94 o 
   0   6   7       39.92       40.32      3.62 o 
   1   6   7      329.44      324.20      9.40 o 
   2   6   7       36.00       43.30      2.43 o 
   3   6   7      387.68      405.85      6.97 o 
   4   6   7       14.23       16.97      1.51 o 
   5   6   7      257.18      268.24      6.50 o 
   6   6   7        2.29        3.57      1.53 o 
   7   6   7      110.27      123.85      7.49 o 
  -2   7   7        0.98        0.39      1.32 o 
  -1   7   7        0.64        1.88      1.47 o 
   0   7   7        0.98        1.27      1.18 o 
   1   7   7        6.13        7.47      1.71 o 
   2   7   7        0.86        1.39      0.72 o 
   3   7   7       19.19       18.47      1.64 o 
   4   7   7        1.11        0.25      1.11 o 
   5   7   7       27.66       24.66      1.58 o 
   6   7   7        1.31        0.52      0.70 o 
   7   7   7       23.16       23.11      3.32 o 
  -1   8   7        0.77        2.01      1.51 o 
   0   8   7        0.03       -1.00      0.98 o 
   1   8   7        3.06        0.19      1.14 o 
   2   8   7        0.01        1.91      0.77 o 
   3   8   7        5.12        4.39      0.95 o 
   4   8   7        0.00        0.42      0.62 o 
   5   8   7        3.73        2.96      0.73 o 
   6   8   7        0.05        0.64      0.76 o 
   1   9   7        3.13        3.06      1.67 o 
   2   9   7        0.03        1.73      1.25 o 
   3   9   7        1.80        2.98      0.90 o 
   4   9   7        0.01       -0.05      1.13 o 
   5   9   7        0.34        1.84      1.12 o 
   6   9   7        0.01       -0.68      0.70 o 
  -4  -4   8        0.42        0.69      1.12 o 
  -3  -4   8        0.16       -1.16      1.08 o 
  -2  -4   8        2.40        1.03      1.07 o 
  -1  -4   8        0.50        2.94      1.00 o 
  -5  -3   8        0.20        1.06      1.11 o 
  -4  -3   8        2.70        4.10      1.00 o 
  -3  -3   8        1.12        1.25      0.76 o 
  -2  -3   8        4.42        6.29      1.59 o 
  -1  -3   8        1.58        3.98      1.55 o 
   0  -3   8        2.75        2.39      0.89 o 
   1  -3   8        0.76        0.45      0.66 o 
  -6  -2   8        0.05       -0.63      0.94 o 
  -5  -2   8        0.04       -0.99      0.85 o 
  -4  -2   8        0.05        0.73      0.79 o 
  -3  -2   8        0.67        0.58      0.46 o 
  -2  -2   8        0.01       -0.96      0.74 o 
  -1  -2   8        0.90        0.47      1.04 o 
   0  -2   8        0.52        1.67      0.89 o 
   1  -2   8        0.22        0.03      0.75 o 
   2  -2   8        1.12        0.45      1.43 o 
  -6  -1   8        0.00        1.26      1.67 o 
  -5  -1   8       31.75       29.63      2.21 o 
  -4  -1   8        0.01       -0.89      0.86 o 
  -3  -1   8       27.53       24.54      1.91 o 
  -2  -1   8        0.02       -1.26      0.84 o 
  -1  -1   8       10.35        7.41      1.66 o 
   0  -1   8        0.02        0.13      0.60 o 
   1  -1   8        1.48        0.26      1.10 o 
   2  -1   8        0.09        0.56      0.77 o 
   3  -1   8        0.05        1.05      2.16 o 
  -6   0   8        0.03        0.42      1.21 o 
  -5   0   8       26.33       27.31      2.14 o 
  -4   0   8        0.20        0.11      1.06 o 
  -3   0   8       59.64       65.98      2.95 o 
  -2   0   8        0.89        0.54      0.41 o 
  -1   0   8       80.90       80.55      3.93 o 
   0   0   8        2.37        2.61      1.00 o 
   1   0   8       59.79       59.36      3.49 o 
   2   0   8        1.64        0.50      0.71 o 
   3   0   8       26.44       30.66      2.56 o 
   4   0   8        0.39        0.15      1.47 o 
  -6   1   8        1.05        1.24      1.72 o 
  -5   1   8        0.53        1.59      0.64 o 
  -4   1   8        2.48        2.33      0.72 o 
  -3   1   8        2.56        2.58      0.65 o 
  -2   1   8        4.71        2.89      0.70 o 
  -1   1   8        6.12        6.80      0.93 o 
   0   1   8        4.24        2.82      0.84 o 
   1   1   8       10.97       12.95      1.83 o 
   2   1   8        0.87        0.75      0.67 o 
   3   1   8       11.21       11.03      3.34 o 
   4   1   8        0.00       -0.77      0.70 o 
   5   1   8        7.41        7.43      1.50 o 
  -5   2   8        0.03        0.66      0.77 o 
  -4   2   8        9.78        9.83      1.22 o 
  -3   2   8        0.00        0.17      0.47 o 
  -2   2   8       31.35       31.65      1.79 o 
  -1   2   8        0.00        0.82      1.03 o 
   0   2   8       58.36       61.91      4.25 o 
   1   2   8        0.75        2.49      1.00 o 
   2   2   8       54.23       56.25      4.07 o 
   3   2   8        1.56        3.52      1.07 o 
   4   2   8       25.76       26.10      1.89 o 
   5   2   8        0.99        1.48      1.40 o 
  -5   3   8        0.10       -0.49      1.15 o 
  -4   3   8        1.96        1.86      1.33 o 
  -3   3   8        0.32       -0.33      0.43 o 
  -2   3   8        2.09        1.44      1.10 o 
  -1   3   8        0.44        0.57      0.33 o 
   0   3   8        0.03       -0.35      0.74 o 
   1   3   8        0.63        0.57      0.76 o 
   2   3   8        1.87        2.19      1.09 o 
   3   3   8        1.52        1.78      0.86 o 
   4   3   8        5.56        5.72      1.31 o 
   5   3   8        1.86        1.99      0.83 o 
   6   3   8        5.16        6.73      1.40 o 
  -4   4   8        3.09        4.59      1.81 o 
  -3   4   8        6.79        8.96      2.14 o 
  -2   4   8       19.03       22.63      2.89 o 
  -1   4   8        9.15        7.58      1.73 o 
   0   4   8       50.46       50.20      3.93 o 
   1   4   8       12.39       12.11      2.07 o 
   2   4   8       53.34       52.34      3.86 o 
   3   4   8       10.92       10.11      1.93 o 
   4   4   8       27.84       33.36      3.54 o 
   5   4   8        4.81        7.31      1.37 o 
   6   4   8        7.31        7.35      1.16 o 
  -4   5   8        4.47        9.55      2.48 o 
  -3   5   8       51.65       54.96      4.86 o 
  -2   5   8        5.56        9.84      2.27 o 
  -1   5   8       73.36       73.89      4.99 o 
   0   5   8        2.75       -2.28      1.52 o 
   1   5   8       74.28       70.51      4.54 o 
   2   5   8        0.15        0.21      0.93 o 
   3   5   8       47.04       44.56      3.21 o 
   4   5   8        0.18       -0.59      0.52 o 
   5   5   8       20.83       17.90      2.70 o 
   6   5   8        0.52        0.96      0.86 o 
  -3   6   8       38.49       40.85      4.57 o 
  -2   6   8       17.06       20.66      2.98 o 
  -1   6   8       83.41       86.85      5.64 o 
   0   6   8       36.50       37.91      3.70 o 
   1   6   8      112.57      118.92      6.06 o 
   2   6   8       42.23       39.82      3.49 o 
   3   6   8       91.91       91.12      3.43 o 
   4   6   8       26.40       23.32      1.50 o 
   5   6   8       45.15       46.74      2.89 o 
   6   6   8       10.81        7.29      1.99 o 
  -2   7   8        0.39        2.38      1.46 o 
  -1   7   8        0.01       -0.20      1.29 o 
   0   7   8        1.72        4.42      1.74 o 
   1   7   8        0.31        1.97      1.27 o 
   2   7   8        3.46        3.01      1.29 o 
   3   7   8        2.71        1.15      0.99 o 
   4   7   8        3.69        2.09      0.65 o 
   5   7   8        6.82        3.91      0.73 o 
   6   7   8        2.27        0.77      1.41 o 
  -1   8   8        1.41        1.31      1.41 o 
   0   8   8        0.85        2.66      1.59 o 
   1   8   8        3.93        1.99      1.15 o 
   2   8   8        2.89        5.31      1.68 o 
   3   8   8        6.00        6.04      1.13 o 
   4   8   8        3.38        3.71      1.19 o 
   5   8   8        4.12        3.41      0.94 o 
   6   8   8        1.58        0.14      0.95 o 
   1   9   8        0.92        2.10      1.44 o 
   2   9   8        4.84        6.08      1.82 o 
   3   9   8        1.11        2.83      1.03 o 
   4   9   8        5.61        6.12      1.25 o 
   5   9   8        0.23        1.40      1.27 o 
  -3  -3   9        0.00        0.55      0.64 o 
  -2  -3   9        1.29        4.28      1.74 o 
  -4  -2   9        0.75        1.42      0.72 o 
  -3  -2   9        0.32        0.00      0.49 o 
  -2  -2   9        0.81        1.12      1.09 o 
  -1  -2   9        0.75        1.89      1.24 o 
   0  -2   9        0.41        2.02      1.62 o 
   1  -2   9        0.49        1.66      0.87 o 
  -5  -1   9        0.32        0.66      0.65 o 
  -4  -1   9        0.71        0.10      0.65 o 
  -3  -1   9        1.46        1.20      0.66 o 
  -2  -1   9        0.81        0.47      0.79 o 
  -1  -1   9        1.84        2.05      1.08 o 
   0  -1   9        0.65        1.49      1.15 o 
   1  -1   9        0.95        0.93      0.83 o 
   2  -1   9        0.42        0.55      0.89 o 
  -5   0   9        1.55        1.96      0.80 o 
  -4   0   9        0.07       -0.28      0.64 o 
  -3   0   9        1.62        0.29      0.78 o 
  -2   0   9        0.38        0.30      0.91 o 
  -1   0   9        0.56        0.09      0.70 o 
   0   0   9        0.13        0.08      0.70 o 
   1   0   9        0.00       -0.22      0.96 o 
   2   0   9        0.00       -0.78      0.75 o 
   3   0   9        0.27        0.34      0.73 o 
  -5   1   9        1.53        3.19      1.65 o 
  -4   1   9        1.26        2.43      0.84 o 
  -3   1   9        1.43        0.43      0.60 o 
  -2   1   9        0.20        0.27      0.50 o 
  -1   1   9        0.28       -1.03      1.01 o 
   0   1   9        0.11       -0.98      0.65 o 
   1   1   9        0.01        0.57      0.83 o 
   2   1   9        0.30       -0.09      0.59 o 
   3   1   9        0.04       -0.06      0.95 o 
   4   1   9        0.08        0.48      1.09 o 
  -5   2   9       11.90       17.54      3.00 o 
  -4   2   9        5.89       12.12      2.44 o 
  -3   2   9       32.84       30.90      3.40 o 
  -2   2   9        7.28        9.60      2.03 o 
  -1   2   9       52.25       42.35      3.82 o 
   0   2   9        4.59        3.17      1.60 o 
   1   2   9       41.30       40.31      3.53 o 
   2   2   9        1.33        1.92      1.17 o 
   3   2   9       17.20       16.69      1.85 o 
   4   2   9        0.17       -0.31      1.23 o 
  -4   3   9        0.65        1.46      1.35 o 
  -3   3   9        2.00        5.00      1.68 o 
  -2   3   9        1.74       -0.61      1.18 o 
  -1   3   9       11.97       13.80      2.33 o 
   0   3   9        2.31        2.40      1.11 o 
   1   3   9       26.78       25.47      2.05 o 
   2   3   9        2.91        1.36      1.11 o 
   3   3   9       26.75       27.07      3.23 o 
   4   3   9        2.67        3.12      1.07 o 
   5   3   9       14.21       17.39      1.68 o 
  -4   4   9        0.01       -2.40      1.61 o 
  -3   4   9       13.58       15.31      2.56 o 
  -2   4   9        0.27        2.92      1.51 o 
  -1   4   9       22.80       21.32      2.80 o 
   0   4   9        1.62        0.68      1.09 o 
   1   4   9       19.65       22.38      2.83 o 
   2   4   9        2.15        0.88      0.63 o 
   3   4   9        7.25        7.05      1.73 o 
   4   4   9        1.82        0.99      1.09 o 
   5   4   9        0.80        1.16      0.76 o 
  -3   5   9        2.96        2.52      1.33 o 
  -2   5   9        0.50        2.22      1.44 o 
  -1   5   9        4.58        1.37      1.09 o 
   0   5   9        2.15       -1.02      1.48 o 
   1   5   9        5.16        4.46      1.50 o 
   2   5   9        3.94        5.11      1.46 o 
   3   5   9        4.72        4.91      1.08 o 
   4   5   9        2.72        1.81      1.14 o 
   5   5   9        3.07        2.75      1.20 o 
  -2   6   9        0.00        1.41      1.45 o 
  -1   6   9        0.00        0.27      1.07 o 
   0   6   9        0.23        0.34      0.95 o 
   1   6   9        0.37       -2.23      1.49 o 
   2   6   9        0.49        1.25      1.06 o 
   3   6   9        1.29        1.68      1.09 o 
   4   6   9        0.22        0.67      0.70 o 
   5   6   9        0.97        0.65      0.72 o 
  -1   7   9        0.31        2.08      1.32 o 
   0   7   9        5.51        7.16      2.00 o 
   1   7   9        0.00        0.37      0.92 o 
   2   7   9        7.79        9.42      1.93 o 
   3   7   9        0.09        1.38      0.66 o 
   4   7   9        5.43        6.02      1.58 o 
   5   7   9        0.07       -1.11      0.82 o 
   0   8   9        0.59        2.01      1.50 o 
   1   8   9        1.80        4.03      1.42 o 
   2   8   9        2.32        2.13      1.42 o 
   3   8   9        0.75        1.45      0.78 o 
   4   8   9        3.08        2.07      0.98 o 
   5   8   9        0.17        0.43      0.69 o 
  -3  -1  10        0.40        0.57      1.17 o 
  -2  -1  10        0.03       -1.11      0.74 o 
  -1  -1  10        0.11        0.92      1.26 o 
   0  -1  10        0.02       -0.38      0.98 o 
  -4   0  10        0.00        0.26      1.11 o 
  -3   0  10        3.82        3.92      1.62 o 
  -2   0  10        0.08        0.77      1.04 o 
  -1   0  10        5.36        3.85      1.47 o 
   0   0  10        0.14        1.64      1.27 o 
   1   0  10        3.24        5.12      1.69 o 
  -4   1  10        0.03       -0.53      1.31 o 
  -3   1  10        0.41       -0.83      1.04 o 
  -2   1  10        0.08        0.56      1.07 o 
  -1   1  10        1.35        2.36      1.25 o 
   0   1  10        0.07        0.68      0.94 o 
   1   1  10        2.30        3.56      1.34 o 
   2   1  10        0.02       -0.08      1.13 o 
  -4   2  10        0.09        0.23      1.20 o 
  -3   2  10        2.50       -1.21      1.40 o 
  -2   2  10        0.08        1.98      1.35 o 
  -1   2  10        1.04        0.93      0.92 o 
   0   2  10        0.02        0.21      0.74 o 
   1   2  10        0.27       -0.49      0.71 o 
   2   2  10        0.01        2.08      1.16 o 
   3   2  10        0.12       -1.54      1.09 o 
  -4   3  10        0.34        4.45      1.96 o 
  -3   3  10        6.17        6.54      1.89 o 
  -2   3  10        0.64       -0.85      1.28 o 
  -1   3  10        7.71        7.52      1.88 o 
   0   3  10        1.38        2.29      1.34 o 
   1   3  10        6.13        2.25      0.83 o 
   2   3  10        1.61        2.84      1.31 o 
   3   3  10        3.31        3.16      1.53 o 
   4   3  10        0.72       -0.30      0.86 o 
  -3   4  10        0.55        0.41      1.14 o 
  -2   4  10        2.10        0.97      1.23 o 
  -1   4  10        1.63       -0.68      1.31 o 
   0   4  10        3.13        1.95      1.05 o 
   1   4  10        2.81        2.61      1.19 o 
   2   4  10        3.64        2.05      0.78 o 
   3   4  10        3.21        1.10      0.96 o 
   4   4  10        2.93        1.18      1.06 o 
  -2   5  10        0.02        3.57      1.71 o 
  -1   5  10        2.24        0.78      1.25 o 
   0   5  10        0.03       -1.54      1.37 o 
   1   5  10        2.56        4.06      1.54 o 
   2   5  10        0.01        0.66      1.15 o 
   3   5  10        1.49        1.42      0.72 o 
   4   5  10        0.29        1.11      1.05 o 
  -2   6  10        3.63        9.19      2.34 o 
  -1   6  10        0.77        1.64      1.16 o 
   0   6  10        7.23        6.96      1.93 o 
   1   6  10        1.06       -0.90      1.21 o 
   2   6  10        7.84        9.25      2.06 o 
   3   6  10        0.72        0.60      0.69 o 
   4   6  10        3.97        3.50      1.01 o 
   0   7  10        1.16        2.25      1.51 o 
   1   7  10        0.10       -0.12      1.00 o 
   2   7  10        1.37       -1.26      1.22 o 
   3   7  10        0.11        0.31      1.11 o 
   4   7  10        1.33        1.03      0.69 o 
   2   8  10        0.00        2.87      1.40 o 
   3   8  10        0.60        0.17      1.26 o 
  -2   1  11        0.27        2.08      1.44 o 
  -1   1  11        0.47       -0.26      0.94 o 
   0   1  11        0.87        0.60      1.07 o 
  -2   2  11        0.11        3.78      1.61 o 
  -1   2  11        0.52        1.14      1.14 o 
   0   2  11        0.07       -0.26      1.17 o 
   1   2  11        0.90        1.89      1.31 o 
   2   2  11        0.14       -2.13      1.42 o 
  -2   3  11        0.51       -2.16      1.44 o 
  -1   3  11        0.77        0.13      1.05 o 
   0   3  11        0.37       -0.23      0.94 o 
   1   3  11        0.28        0.63      0.99 o 
   2   3  11        0.07       -0.94      1.25 o 
  -2   4  11        0.39       -0.53      1.37 o 
  -1   4  11        2.26       -0.12      1.03 o 
   0   4  11        0.35        1.34      1.22 o 
   1   4  11        2.40        0.42      0.65 o 
   2   4  11        0.13        0.40      0.66 o 
   3   4  11        1.24        1.44      1.29 o 
  -1   5  11        0.37        1.44      1.06 o 
   0   5  11        0.70       -1.03      1.25 o 
   1   5  11        0.47        2.72      1.47 o 
   2   5  11        0.66       -0.24      0.70 o 
   3   5  11        0.56        0.88      1.33 o 
   0   6  11        1.47        2.35      1.42 o 
   1   6  11        0.02       -1.10      1.36 o 
   2   6  11        2.32        4.11      1.66 o 
   3   6  11        0.00        0.49      0.70 o 
                                                 
